# Supplementary material for: Causal relevance of different blood pressure traits on risk of cardiovascular diseases: GWAS and Mendelian randomisation in 100,000 Chinese adults
Source: Nat Commun. 2024 Jul 24;15:6265. doi: 10.1038/s41467-024-50297-x (PMC11269703; doi:10.1038/s41467-024-50297-x)
Supplement: Supplementary file 6 — Source Data [file 41467_2024_50297_MOESM6_ESM.xlsx]

## Sheet: Figure2
Trait	Cohort	SNP	Allele1	Allele2	Effect_nonCKB	StdErr_nonCKB	P	CHR	BP	ALLELE1	ALLELE0	BETA_CKB	SE_CKB
SBP	ICBP	10:104952499:C:T	T	C	-1.0966	0.0566	1.21e-83	10	104952499	C	T	0.727793	0.321608
SBP	ICBP	10:104958900:A:G	A	G	-1.1047	0.0553	1.136e-88	10	104958900	G	A	1.36373	0.104267
SBP	ICBP	11:100578884:C:T	T	C	0.3137	0.0302	3.259e-25	11	100578884	C	T	-0.794454	0.0937012
SBP	ICBP	11:1887068:G:T	T	G	-0.5765	0.0318	1.327e-73	11	1887068	T	G	-0.858961	0.106622
SBP	ICBP	12:111692124:C:T	T	C	-0.3603	0.036	1.501e-23	12	111692124	C	T	-0.122138	0.0954154
SBP	ICBP	12:113115628:C:T	T	C	-0.1339	0.0309	1.467e-05	12	113115628	T	C	0.347291	0.0987817
SBP	ICBP	12:113519816:G:T	T	G	-0.0229	0.0314	0.4657	12	113519816	T	G	-0.0237915	0.1094
SBP	ICBP	12:115552878:C:G	C	G	-0.4345	0.0308	4.126e-45	12	115552878	G	C	0.715306	0.109706
SBP	ICBP	12:89989599:A:G	A	G	0.5665	0.0305	6.659e-77	12	89989599	G	A	-1.05881	0.0968674
SBP	ICBP	15:85464630:C:T	T	C	0.0552	0.0865	0.5231	15	85464630	T	C	-0.134169	0.172922
SBP	ICBP	15:91416550:A:C	A	C	0.5373	0.0308	3.468e-68	15	91416550	C	A	-0.73636	0.130154
SBP	ICBP	1:10796866:C:T	T	C	-0.5076	0.0323	9.589e-56	1	10796866	T	C	-0.96125	0.0961922
SBP	ICBP	1:113046879:A:C	A	C	0.8125	0.0577	5.786e-45	1	113046879	C	A	-0.874274	0.102503
SBP	ICBP	20:42795152:A:G	A	G	-0.2617	0.0304	7.049e-18	20	42795152	A	G	-0.400619	0.100345
SBP	ICBP	2:164447403:G:T	T	G	0.1733	0.0399	1.429e-05	2	164447403	G	T	-0.381639	0.093881
SBP	ICBP	2:165011827:A:C	A	C	0.4937	0.0305	4.094e-59	2	165011827	C	A	-0.887511	0.0985081
SBP	ICBP	2:26920025:A:T	A	T	-0.5391	0.031	1.146e-67	2	26920025	T	A	1.11025	0.10933
SBP	ICBP	3:14895105:C:G	C	G	0.1404	0.0394	0.0003721	3	14895105	G	C	-0.572491	0.111993
SBP	ICBP	3:27592860:G:T	T	G	-0.3036	0.031	1.304e-22	3	27592860	T	G	-0.780902	0.10699
SBP	ICBP	3:53599780:C:T	T	C	-0.2158	0.041	1.443e-07	3	53599780	T	C	-0.65242	0.104332
SBP	ICBP	4:81181072:A:T	A	T	-0.8509	0.0342	9.6e-137	4	81181072	A	T	-1.74917	0.0965005
SBP	ICBP	5:174238893:A:T	A	T	-0.0918	0.0547	0.09313	5	174238893	A	T	-0.18985	0.220034
SBP	ICBP	5:32829929:C:T	T	C	-0.5036	0.0303	4.064e-62	5	32829929	T	C	-0.74809	0.0990676
SBP	ICBP	6:43262704:A:T	A	T	-0.3323	0.0332	1.262e-23	6	43262704	A	T	-0.637141	0.104482
SBP	ICBP	7:27190398:A:C	A	C	0.1741	0.043	5.093e-05	7	27190398	A	C	0.637875	0.147055
SBP	ICBP	7:27243962:A:G	A	G	-0.9065	0.0576	8.853e-56	7	27243962	A	G	-0.643786	0.0954463
SBP	ICBP	8:143982961:A:G	A	G	-0.225	0.0304	1.314e-13	8	143982961	G	A	0.949316	0.101999
DBP	ICBP	10:105707431:A:G	A	G	0.1649	0.0702	0.01887	10	105707431	A	G	-0.512978	0.096574
DBP	ICBP	11:100601633:A:G	A	G	0.164	0.0192	1.111e-17	11	100601633	G	A	-0.439483	0.0525493
DBP	ICBP	12:111693198:A:G	A	G	-0.2536	0.0219	6.773e-31	12	111693198	G	A	-0.18753	0.0532286
DBP	ICBP	12:113115628:C:T	T	C	-0.1074	0.0178	1.611e-09	12	113115628	T	C	0.310842	0.0553559
DBP	ICBP	12:113265690:C:G	C	G	0.065	0.0187	0.0004918	12	113265690	C	G	-0.0930036	0.0548899
DBP	ICBP	12:115552878:C:G	C	G	-0.2661	0.0178	1.196e-50	12	115552878	G	C	0.357493	0.0614777
DBP	ICBP	12:89989599:A:G	A	G	0.2937	0.0176	2.56e-62	12	89989599	G	A	-0.514112	0.0542832
DBP	ICBP	19:19260686:G:T	T	G	0.0328	0.0549	0.5504	19	19260686	G	T	-0.171281	0.0610273
DBP	ICBP	1:10796866:C:T	T	C	-0.2583	0.0185	1.988e-44	1	10796866	T	C	-0.497495	0.0538919
DBP	ICBP	1:113044328:G:T	T	G	0.4573	0.033	1.247e-43	1	113044328	G	T	-0.551735	0.0571888
DBP	ICBP	20:57472174:C:T	T	C	0.1196	0.0183	6.798e-11	20	57472174	C	T	0.263016	0.059956
DBP	ICBP	2:26916844:C:G	C	G	0.2902	0.0183	6.352e-57	2	26916844	C	G	0.561187	0.0612679
DBP	ICBP	2:54969379:C:T	T	C	-0.0174	0.023	0.45	2	54969379	C	T	-0.332186	0.102597
DBP	ICBP	3:14895105:C:G	C	G	0.0918	0.0226	4.908e-05	3	14895105	G	C	-0.412624	0.0627599
DBP	ICBP	3:53599780:C:T	T	C	-0.1109	0.0235	2.336e-06	3	53599780	T	C	-0.260122	0.0584666
DBP	ICBP	4:81181072:A:T	A	T	-0.5003	0.0196	3.88e-144	4	81181072	A	T	-1.08283	0.0540812
DBP	ICBP	6:127146879:A:G	A	G	0.2553	0.0173	4.089e-49	6	127146879	G	A	-0.310081	0.0526024
DBP	ICBP	6:43262704:A:T	A	T	-0.1294	0.019	1.09e-11	6	43262704	A	T	-0.254248	0.0585426
DBP	ICBP	7:27241660:C:G	C	G	0.1176	0.0195	1.639e-09	7	27241660	G	C	-0.304888	0.053657
PP	ICBP	10:104952499:C:T	T	C	-0.5772	0.0384	4.554e-51	10	104952499	C	T	0.375461	0.216377
PP	ICBP	10:104958900:A:G	A	G	-0.5815	0.0376	5.676e-54	10	104958900	G	A	0.694483	0.0701502
PP	ICBP	11:89224453:A:C	A	C	-0.3847	0.0255	1.815e-51	11	89224453	A	C	-0.530519	0.0670527
PP	ICBP	12:89989599:A:G	A	G	0.2745	0.0208	9.942e-40	12	89989599	G	A	-0.545334	0.0651511
PP	ICBP	19:2177625:G:T	T	G	-0.5898	0.0433	2.892e-42	19	2177625	T	G	-0.631886	0.0691213
PP	ICBP	1:10796866:C:T	T	C	-0.2409	0.0219	4.343e-28	1	10796866	T	C	-0.456396	0.0647271
PP	ICBP	20:19494801:C:T	T	C	-0.213	0.0349	1.013e-09	20	19494801	T	C	-0.271077	0.070238
PP	ICBP	2:26920025:A:T	A	T	-0.2502	0.021	1.282e-32	2	26920025	T	A	0.556336	0.073564
PP	ICBP	3:27592860:G:T	T	G	-0.2004	0.021	1.742e-21	3	27592860	T	G	-0.600982	0.0719881
PP	ICBP	4:54796220:C:T	T	C	0.3297	0.0275	4.917e-33	4	54796220	T	C	0.820911	0.08134
PP	ICBP	4:81181072:A:T	A	T	-0.3582	0.0232	8.016e-54	4	81181072	A	T	-0.666571	0.0649329
PP	ICBP	7:19052733:A:G	A	G	0.4345	0.028	2.049e-54	7	19052733	G	A	-0.600584	0.0665395
PP	ICBP	7:40460129:C:T	T	C	-0.3624	0.0334	1.822e-27	7	40460129	C	T	0.314887	0.0639656
PP	ICBP	7:46007683:C:T	T	C	0.3129	0.0233	4.782e-41	7	46007683	T	C	0.644647	0.0812577
PP	ICBP	9:118351011:A:T	A	T	0.0806	0.0286	0.004839	9	118351011	T	A	-0.163991	0.081657
MAP	ICBP	11:100578884:C:T	T	C	0.132097	0.0584369	0.0237898	11	100578884	C	T	-0.564374	0.0622797
MAP	ICBP	12:111366750:A:C	C	A	0.0553792	0.0616399	0.368956	12	111366750	C	A	0.00881302	0.0662878
MAP	ICBP	12:111692124:C:T	T	C	-0.212122	0.073895	0.00409702	12	111692124	C	T	-0.161588	0.0634233
MAP	ICBP	12:113333240:A:G	G	A	-0.0575394	0.0663942	0.386144	12	113333240	A	G	-0.171955	0.0638526
MAP	ICBP	12:89989599:A:G	G	A	-0.301245	0.0598956	4.91742e-07	12	89989599	G	A	-0.695924	0.0643885
MAP	ICBP	1:10796866:C:T	T	C	-0.235452	0.0672048	0.000459197	1	10796866	T	C	-0.652072	0.0639234
MAP	ICBP	22:29252732:A:G	G	A	-0.0562042	0.0726397	0.439085	22	29252732	G	A	-0.123754	0.0630129
MAP	ICBP	2:240208154:A:G	G	A	0.117188	0.122483	0.338683	2	240208154	A	G	-0.344354	0.0625421
MAP	ICBP	3:14895105:C:G	G	C	-0.0989489	0.0787302	0.208822	3	14895105	G	C	-0.465532	0.0744341
MAP	ICBP	3:53565628:C:G	G	C	-0.385401	1.62906	0.812984	3	53565628	C	G	-0.692254	0.0884906
MAP	ICBP	6:127146879:A:G	G	A	-0.149711	0.0586429	0.0106823	6	127146879	G	A	-0.389974	0.0624047
MAP	ICBP	6:43262704:A:T	T	A	0.200269	0.0640666	0.00177236	6	43262704	A	T	-0.381177	0.0694519
MAP	ICBP	7:27241660:C:G	G	C	-0.135835	0.0696557	0.051165	7	27241660	G	C	-0.403896	0.0636392
SBP	BBJ	10:102075479:A:G	G	A	-0.007029	0.01151	0.5415	10	102075479	G	A	-0.246095	0.184053
SBP	BBJ	10:102643219:C:G	C	G	0.01009	0.004265	0.01796	10	102643219	C	G	-0.335667	0.105528
SBP	BBJ	10:103384849:A:T	A	T	-0.01783	0.007529	0.0179	10	103384849	A	T	0.011733	0.312745
SBP	BBJ	10:104506111:A:G	A	G	0.02478	0.004304	8.516e-09	10	104506111	A	G	-0.610822	0.102402
SBP	BBJ	10:104906211:C:T	T	C	-0.03339	0.004393	2.941e-14	10	104906211	T	C	1.58527	0.103919
SBP	BBJ	10:104952499:C:T	C	T	-0.03449	0.004528	2.589e-14	10	104952499	C	T	0.727793	0.321608
SBP	BBJ	10:105517162:A:G	G	A	0.008959	0.004022	0.02593	10	105517162	G	A	-0.182596	0.101071
SBP	BBJ	10:105613417:A:G	G	A	0.005542	0.004847	0.2529	10	105613417	G	A	-0.361019	0.130119
SBP	BBJ	10:105639421:A:G	G	A	-0.02259	0.0273	0.4079	10	105639421	G	A	0.216934	0.388992
SBP	BBJ	10:114818754:A:G	G	A	-0.01482	0.01283	0.2481	10	114818754	G	A	-0.111821	0.511316
SBP	BBJ	10:114847143:A:T	A	T	0.02461	0.009066	0.006642	10	114847143	A	T	-0.546283	0.222023
SBP	BBJ	10:115690539:A:T	A	T	0.002254	0.003943	0.5676	10	115690539	A	T	-0.0454646	0.0948792
SBP	BBJ	10:115713566:A:G	A	G	0.008209	0.003808	0.03111	10	115713566	A	G	-0.136056	0.0952104
SBP	BBJ	10:115805056:C:G	G	C	0.008423	0.004816	0.08031	10	115805056	G	C	-0.351367	0.106612
SBP	BBJ	10:118523933:A:G	A	G	0.001961	0.004614	0.6708	10	118523933	A	G	-0.147045	0.111502
SBP	BBJ	10:12241815:A:G	A	G	-0.004095	0.003913	0.2953	10	12241815	A	G	0.150426	0.100333
SBP	BBJ	10:122968964:A:G	G	A	0.002248	0.004609	0.6257	10	122968964	G	A	-0.513242	0.103274
SBP	BBJ	10:122990338:A:G	A	G	-0.002423	0.00383	0.527	10	122990338	A	G	0.542851	0.0951646
SBP	BBJ	10:123055971:G:T	T	G	-0.003428	0.008326	0.6805	10	123055971	T	G	0.352167	0.171213
SBP	BBJ	10:133773019:A:G	G	A	-0.006656	0.00495	0.1788	10	133773019	G	A	0.0401201	0.0964847
SBP	BBJ	10:134459388:A:G	A	G	0.01245	0.004192	0.00299	10	134459388	A	G	-0.416473	0.0997555
SBP	BBJ	10:134507787:A:C	A	C	-0.007481	0.005593	0.181	10	134507787	A	C	0.4084	0.142074
SBP	BBJ	10:18282667:A:T	A	T	-0.004139	0.005008	0.4085	10	18282667	A	T	0.129976	0.159303
SBP	BBJ	10:18336421:C:T	T	C	-0.01068	0.004258	0.01213	10	18336421	T	C	0.231227	0.0996324
SBP	BBJ	10:18440444:A:G	G	A	0.004485	0.003838	0.2426	10	18440444	G	A	-0.269738	0.093253
SBP	BBJ	10:18444576:C:G	G	C	-0.002866	0.006503	0.6594	10	18444576	G	C	-0.0923349	0.138681
SBP	BBJ	10:18508434:C:G	G	C	0.0003808	0.004514	0.9328	10	18508434	G	C	0.196983	0.10955
SBP	BBJ	10:18553968:A:G	G	A	0.006943	0.00392	0.07652	10	18553968	G	A	0.235441	0.106633
SBP	BBJ	10:18694223:A:G	A	G	0.007185	0.00739	0.3309	10	18694223	A	G	-0.343815	0.182065
SBP	BBJ	10:18727901:A:G	A	G	0.01203	0.003973	0.00247	10	18727901	A	G	-0.344825	0.0955767
SBP	BBJ	10:18956340:C:T	C	T	0.01888	0.01595	0.2366	10	18956340	C	T	-0.100796	0.318464
SBP	BBJ	10:24690604:C:G	G	C	0.002269	0.004159	0.5854	10	24690604	G	C	-0.116986	0.100919
SBP	BBJ	10:27931585:A:G	G	A	-0.003977	0.005178	0.4425	10	27931585	G	A	0.112499	0.130389
SBP	BBJ	10:28233469:A:T	T	A	0.001149	0.004042	0.7763	10	28233469	T	A	-0.0857837	0.0963406
SBP	BBJ	10:4124568:G:T	G	T	-0.02548	0.009974	0.01064	10	4124568	G	T	0.53686	0.180486
SBP	BBJ	10:45379759:C:T	T	C	-0.003672	0.003854	0.3407	10	45379759	T	C	0.403539	0.094917
SBP	BBJ	10:48411796:G:T	G	T	-0.008911	0.004027	0.0269	10	48411796	G	T	0.321976	0.0934536
SBP	BBJ	10:48424759:C:T	T	C	-0.00695	0.004391	0.1135	10	48424759	T	C	0.109301	0.10991
SBP	BBJ	10:60365755:A:G	A	G	0.01438	0.003823	0.0001685	10	60365755	A	G	-0.468267	0.0943267
SBP	BBJ	10:61624697:A:G	A	G	-0.0021	0.004224	0.6191	10	61624697	A	G	0.157469	0.0980996
SBP	BBJ	10:62390726:C:T	T	C	-0.01431	0.003825	0.0001823	10	62390726	T	C	0.329112	0.0959579
SBP	BBJ	10:63170292:A:G	A	G	0.005078	0.006377	0.4258	10	63170292	A	G	0.531704	0.165755
SBP	BBJ	10:63248358:A:G	G	A	0.006956	0.004815	0.1486	10	63248358	G	A	-0.22699	0.117422
SBP	BBJ	10:64564892:G:T	G	T	-0.01719	0.004877	0.0004257	10	64564892	G	T	0.241534	0.139325
SBP	BBJ	10:64619338:A:G	G	A	0.01014	0.006492	0.1184	10	64619338	G	A	-0.0402374	0.129863
SBP	BBJ	10:65208652:A:G	G	A	-0.006479	0.004575	0.1567	10	65208652	G	A	0.0187443	0.103653
SBP	BBJ	10:69623271:A:G	A	G	0.001668	0.004976	0.7374	10	69623271	A	G	0.436648	0.127449
SBP	BBJ	10:75409877:C:T	C	T	-0.001261	0.004816	0.7934	10	75409877	C	T	-0.327173	0.121544
SBP	BBJ	10:82020788:A:T	A	T	-0.01143	0.006427	0.07534	10	82020788	A	T	0.631491	0.277561
SBP	BBJ	10:94468685:C:T	T	C	9.432e-05	0.009729	0.9923	10	94468685	T	C	-0.487716	0.482795
SBP	BBJ	10:95900004:A:G	A	G	0.004615	0.003859	0.2317	10	95900004	A	G	-0.276001	0.0960815
SBP	BBJ	10:96039597:C:G	G	C	-0.01946	0.003829	3.705e-07	10	96039597	G	C	0.973784	0.0943656
SBP	BBJ	10:96210400:C:G	G	C	-0.01088	0.004666	0.01974	10	96210400	G	C	0.565775	0.128011
SBP	BBJ	10:97262541:C:T	T	C	-0.001035	0.004064	0.799	10	97262541	T	C	-0.0733338	0.103204
SBP	BBJ	10:97326325:A:G	G	A	0.006476	0.00555	0.2433	10	97326325	G	A	0.15993	0.114974
SBP	BBJ	11:100610546:C:T	T	C	0.02571	0.003807	1.45e-11	11	100610546	T	C	-0.807071	0.0938589
SBP	BBJ	11:100721070:C:T	C	T	-0.01276	0.003814	0.0008203	11	100721070	C	T	0.521587	0.0953592
SBP	BBJ	11:10270621:C:T	T	C	-0.006046	0.008065	0.4534	11	10270621	T	C	-0.146797	0.241366
SBP	BBJ	11:10324658:C:T	T	C	0.000884	0.004216	0.8339	11	10324658	T	C	0.0666962	0.108975
SBP	BBJ	11:10342711:A:G	A	G	0.001596	0.009546	0.8673	11	10342711	A	G	-0.198297	0.284806
SBP	BBJ	11:10676987:C:T	T	C	0.02669	0.03084	0.3867	11	10676987	T	C	0.482167	0.374063
SBP	BBJ	11:107096777:A:G	A	G	0.008952	0.00392	0.02239	11	107096777	A	G	-0.432141	0.0988096
SBP	BBJ	11:111664401:C:T	C	T	0.002215	0.004785	0.6435	11	111664401	C	T	-0.22643	0.126365
SBP	BBJ	11:112855354:A:T	T	A	-0.01301	0.00379	0.0005975	11	112855354	T	A	0.0628252	0.0938716
SBP	BBJ	11:116097136:A:T	T	A	0.001355	0.004387	0.7574	11	116097136	T	A	0.0171822	0.09997
SBP	BBJ	11:116772441:C:T	C	T	0.0114	0.003815	0.002793	11	116772441	C	T	-0.612596	0.0945571
SBP	BBJ	11:117267884:A:G	A	G	0.003415	0.003844	0.3744	11	117267884	A	G	0.147148	0.0991277
SBP	BBJ	11:120403333:C:T	C	T	0.002167	0.003926	0.5809	11	120403333	C	T	0.0565109	0.0975566
SBP	BBJ	11:122610568:A:G	A	G	0.002598	0.003976	0.5135	11	122610568	A	G	0.30432	0.0992744
SBP	BBJ	11:130273230:A:T	A	T	0.005485	0.00716	0.4437	11	130273230	A	T	-0.214787	0.376235
SBP	BBJ	11:13295353:G:T	G	T	0.0195	0.004274	5.074e-06	11	13295353	G	T	-0.0187391	0.0941137
SBP	BBJ	11:14788963:A:G	A	G	-0.0008077	0.003906	0.8362	11	14788963	A	G	0.00502843	0.0958742
SBP	BBJ	11:15955615:C:T	T	C	0.003096	0.006085	0.611	11	15955615	T	C	0.166041	0.159786
SBP	BBJ	11:16365282:C:T	C	T	0.01563	0.004579	0.0006428	11	16365282	C	T	-0.628389	0.105461
SBP	BBJ	11:16451712:A:G	A	G	-0.005401	0.005929	0.3623	11	16451712	A	G	0.347942	0.150214
SBP	BBJ	11:16917869:C:T	C	T	0.01118	0.004849	0.02113	11	16917869	C	T	-0.513826	0.121734
SBP	BBJ	11:17384542:A:C	C	A	0.001957	0.004015	0.6259	11	17384542	C	A	0.179725	0.0986273
SBP	BBJ	11:1876157:A:G	G	A	0.003446	0.004757	0.4689	11	1876157	G	A	-0.298942	0.111605
SBP	BBJ	11:1887068:G:T	T	G	0.02693	0.004762	1.565e-08	11	1887068	T	G	-0.858961	0.106622
SBP	BBJ	11:1892562:G:T	G	T	-0.0415	0.01075	0.0001127	11	1892562	G	T	0.761583	0.197903
SBP	BBJ	11:1911439:G:T	G	T	-0.008868	0.007443	0.2335	11	1911439	G	T	0.454559	0.179387
SBP	BBJ	11:19224677:A:T	T	A	0.008987	0.003872	0.02028	11	19224677	T	A	-0.20068	0.102253
SBP	BBJ	11:1952089:A:C	C	A	-0.02717	0.006969	9.655e-05	11	1952089	C	A	0.379333	0.176292
SBP	BBJ	11:2021815:C:T	T	C	0.0023	0.003817	0.5468	11	2021815	T	C	-0.357118	0.0954934
SBP	BBJ	11:2169540:A:G	A	G	0.003666	0.003796	0.3342	11	2169540	A	G	-0.00883887	0.0947096
SBP	BBJ	11:22530162:A:G	G	A	-0.007925	0.00837	0.3437	11	22530162	G	A	0.62399	0.210187
SBP	BBJ	11:27291960:A:G	G	A	-0.0164	0.008773	0.06158	11	27291960	G	A	0.416898	0.248679
SBP	BBJ	11:27734420:C:T	T	C	-0.0001536	0.01051	0.9883	11	27734420	T	C	0.0448291	0.215223
SBP	BBJ	11:28512458:A:G	G	A	0.00427	0.003826	0.2644	11	28512458	G	A	-0.228867	0.0962054
SBP	BBJ	11:30355707:A:C	A	C	0.005541	0.00397	0.1628	11	30355707	A	C	-0.276829	0.0950612
SBP	BBJ	11:31040126:A:G	A	G	0.004323	0.006886	0.5301	11	31040126	A	G	0.162567	0.152629
SBP	BBJ	11:32447347:C:G	C	G	0.01304	0.004366	0.002823	11	32447347	C	G	-0.234069	0.108187
SBP	BBJ	11:46145658:A:C	A	C	-0.0003208	0.006169	0.9585	11	46145658	A	C	-0.149512	0.124955
SBP	BBJ	11:46570859:A:G	A	G	0.008302	0.006076	0.1718	11	46570859	A	G	-0.191237	0.132622
SBP	BBJ	11:47676170:A:G	A	G	-0.002655	0.004465	0.552	11	47676170	A	G	-0.123546	0.0984568
SBP	BBJ	11:48112468:C:T	C	T	0.01632	0.004888	0.0008397	11	48112468	C	T	-0.37048	0.119599
SBP	BBJ	11:57488890:A:G	G	A	-0.003504	0.006463	0.5876	11	57488890	G	A	0.138539	0.13337
SBP	BBJ	11:58407740:C:G	C	G	-0.005322	0.004699	0.2574	11	58407740	C	G	0.364747	0.117272
SBP	BBJ	11:61272565:C:T	T	C	-0.01636	0.003851	2.146e-05	11	61272565	T	C	0.832219	0.0962483
SBP	BBJ	11:63744609:C:T	T	C	0.005213	0.005382	0.3327	11	63744609	T	C	0.135723	0.117563
SBP	BBJ	11:64024056:A:C	C	A	-0.002294	0.004151	0.5805	11	64024056	C	A	0.00194879	0.108046
SBP	BBJ	11:65363275:A:G	G	A	0.009468	0.004993	0.05792	11	65363275	G	A	-0.387619	0.140513
SBP	BBJ	11:65405600:G:T	G	T	-0.009268	0.004265	0.02977	11	65405600	G	T	0.574981	0.108309
SBP	BBJ	11:68097826:G:T	T	G	0.01681	0.005555	0.002472	11	68097826	T	G	-0.0448253	0.145041
SBP	BBJ	11:69262428:C:T	T	C	-0.01146	0.005835	0.04953	11	69262428	T	C	0.0609493	0.111999
SBP	BBJ	11:69323882:C:T	C	T	-0.007839	0.004023	0.05136	11	69323882	C	T	0.0563313	0.0982384
SBP	BBJ	11:72088806:A:G	G	A	0.006817	0.006452	0.2907	11	72088806	G	A	-0.361228	0.145675
SBP	BBJ	11:76125330:A:C	C	A	0.006081	0.004469	0.1736	11	76125330	C	A	-0.200398	0.107336
SBP	BBJ	11:76489336:A:T	A	T	-0.01307	0.005768	0.02349	11	76489336	A	T	0.0858704	0.137035
SBP	BBJ	11:8819808:A:C	A	C	-0.009397	0.004762	0.04847	11	8819808	A	C	0.292868	0.0994625
SBP	BBJ	11:89224477:A:G	G	A	-0.01611	0.005303	0.002382	11	89224477	G	A	0.286001	0.119801
SBP	BBJ	11:9767559:A:G	G	A	0.02007	0.003908	2.815e-07	11	9767559	G	A	-0.457001	0.0949849
SBP	BBJ	11:99998431:C:T	C	T	-0.0006195	0.00485	0.8984	11	99998431	C	T	0.0854964	0.114601
SBP	BBJ	12:102837863:C:T	T	C	0.01175	0.004751	0.0134	12	102837863	T	C	-0.0390449	0.125036
SBP	BBJ	12:105843089:C:T	C	T	-0.007747	0.006203	0.2118	12	105843089	C	T	0.351739	0.148546
SBP	BBJ	12:110406386:A:G	G	A	0.009924	0.00624	0.1117	12	110406386	G	A	0.34523	0.147751
SBP	BBJ	12:111743047:G:T	G	T	-0.02268	0.004364	2.026e-07	12	111743047	G	T	0.230837	0.104537
SBP	BBJ	12:112241552:A:T	T	A	-0.03199	0.004388	3.095e-13	12	112241552	T	A	0.106493	0.0970773
SBP	BBJ	12:115368787:C:G	G	C	-0.008369	0.005558	0.1322	12	115368787	G	C	-0.0969152	0.130383
SBP	BBJ	12:115544823:A:C	A	C	-0.05232	0.008049	8.009e-11	12	115544823	A	C	0.267079	0.16616
SBP	BBJ	12:115552437:A:G	A	G	-0.03397	0.004349	5.655e-15	12	115552437	A	G	0.715272	0.109574
SBP	BBJ	12:115920472:A:G	A	G	0.002613	0.003902	0.5032	12	115920472	A	G	-0.278297	0.101427
SBP	BBJ	12:116204658:A:T	T	A	-0.01371	0.004154	0.0009645	12	116204658	T	A	0.544963	0.0984696
SBP	BBJ	12:121472167:A:G	G	A	-0.004239	0.006885	0.5381	12	121472167	G	A	-0.158435	0.140836
SBP	BBJ	12:122416254:C:G	C	G	-0.00237	0.004006	0.5541	12	122416254	C	G	0.0169614	0.0969968
SBP	BBJ	12:122511116:A:G	A	G	0.01034	0.006412	0.1069	12	122511116	A	G	0.15269	0.140941
SBP	BBJ	12:12626050:G:T	G	T	0.004297	0.003871	0.267	12	12626050	G	T	-0.211032	0.0950718
SBP	BBJ	12:12888438:A:T	T	A	-0.01831	0.003829	1.741e-06	12	12888438	T	A	0.447163	0.0961642
SBP	BBJ	12:19554817:C:G	C	G	0.0009292	0.004641	0.8413	12	19554817	C	G	0.27373	0.102944
SBP	BBJ	12:19878891:C:T	C	T	0.005282	0.004484	0.2389	12	19878891	C	T	-0.173056	0.110355
SBP	BBJ	12:20007597:A:C	C	A	-0.008152	0.004084	0.04592	12	20007597	C	A	0.416731	0.093646
SBP	BBJ	12:20154266:C:T	C	T	0.004861	0.003865	0.2085	12	20154266	C	T	-0.334503	0.0967104
SBP	BBJ	12:20276513:C:T	C	T	0.006439	0.004631	0.1644	12	20276513	C	T	-0.153364	0.106423
SBP	BBJ	12:20373541:A:G	A	G	0.002033	0.01209	0.8664	12	20373541	A	G	0.222152	0.315618
SBP	BBJ	12:20586395:C:T	C	T	0.01816	0.009838	0.06489	12	20586395	C	T	0.283518	0.200918
SBP	BBJ	12:24210599:C:T	T	C	0.006154	0.004333	0.1555	12	24210599	T	C	0.00901102	0.107171
SBP	BBJ	12:2434419:A:G	G	A	0.002821	0.003845	0.4632	12	2434419	G	A	-0.144922	0.097012
SBP	BBJ	12:26457650:A:T	A	T	0.000458	0.003985	0.9085	12	26457650	A	T	-0.146153	0.0953582
SBP	BBJ	12:27321112:A:G	A	G	0.003893	0.008438	0.6445	12	27321112	A	G	-0.563433	0.293217
SBP	BBJ	12:434755:C:G	C	G	0.006267	0.005235	0.2312	12	434755	C	G	-0.122864	0.12496
SBP	BBJ	12:48210787:C:T	C	T	0.02506	0.01132	0.02685	12	48210787	C	T	0.0263424	0.258058
SBP	BBJ	12:48213942:G:T	G	T	-0.004489	0.009968	0.6525	12	48213942	G	T	0.271808	0.280364
SBP	BBJ	12:48698518:A:G	A	G	0.001363	0.004671	0.7704	12	48698518	A	G	-0.142167	0.10224
SBP	BBJ	12:50088747:C:G	G	C	-0.009828	0.007281	0.177	12	50088747	G	C	0.403896	0.183238
SBP	BBJ	12:50573037:A:G	A	G	0.003184	0.007882	0.6862	12	50573037	A	G	0.0285238	0.168148
SBP	BBJ	12:53442956:C:G	G	C	0.01831	0.005579	0.001029	12	53442956	G	C	-0.318347	0.136922
SBP	BBJ	12:54441498:C:T	C	T	-0.01583	0.004018	8.145e-05	12	54441498	C	T	0.498425	0.0983354
SBP	BBJ	12:54527654:A:G	A	G	-0.005121	0.003901	0.1894	12	54527654	A	G	0.00392981	0.102435
SBP	BBJ	12:58003922:A:G	G	A	0.02166	0.009774	0.02668	12	58003922	G	A	0.443168	0.19591
SBP	BBJ	12:66376091:C:T	T	C	0.005477	0.006248	0.3807	12	66376091	T	C	-0.480726	0.158004
SBP	BBJ	12:67782397:C:T	T	C	-0.006248	0.004008	0.1191	12	67782397	T	C	0.335643	0.117873
SBP	BBJ	12:69997422:G:T	T	G	0.004461	0.004655	0.3379	12	69997422	T	G	-0.12405	0.101703
SBP	BBJ	12:70364874:C:T	C	T	-0.004477	0.003821	0.2413	12	70364874	C	T	-0.0142169	0.0940925
SBP	BBJ	12:79685226:C:T	T	C	0.005247	0.005413	0.3323	12	79685226	T	C	-0.124376	0.154852
SBP	BBJ	12:79951566:A:G	G	A	-0.01993	0.004116	1.284e-06	12	79951566	G	A	0.309522	0.0963885
SBP	BBJ	12:8832203:A:G	A	G	-0.0274	0.01198	0.02215	12	8832203	A	G	0.66868	0.358675
SBP	BBJ	12:89940388:A:G	A	G	-0.009085	0.005646	0.1076	12	89940388	A	G	0.132185	0.124386
SBP	BBJ	12:90022066:A:C	C	A	0.01231	0.01645	0.4544	12	90022066	C	A	-0.40705	0.317409
SBP	BBJ	12:90060586:A:G	G	A	-0.03874	0.003957	1.241e-22	12	90060586	G	A	1.07921	0.0984897
SBP	BBJ	12:90061559:A:G	G	A	0.02335	0.00695	0.0007816	12	90061559	G	A	-0.983093	0.24294
SBP	BBJ	12:90231778:C:T	T	C	0.003651	0.00885	0.6799	12	90231778	T	C	-0.152257	0.155921
SBP	BBJ	13:113636156:C:T	C	T	0.01194	0.004239	0.004861	13	113636156	C	T	-0.443832	0.11213
SBP	BBJ	13:115000650:G:T	G	T	0.003394	0.008608	0.6934	13	115000650	G	T	0.0133786	0.210715
SBP	BBJ	13:22243370:A:C	A	C	-0.001216	0.003844	0.7519	13	22243370	A	C	0.258457	0.0944452
SBP	BBJ	13:22298923:A:G	G	A	0.017	0.005669	0.002714	13	22298923	G	A	-0.136383	0.143757
SBP	BBJ	13:22422360:A:G	G	A	0.05152	0.01327	0.0001034	13	22422360	G	A	0.210071	0.455282
SBP	BBJ	13:25255212:G:T	G	T	0.01515	0.006272	0.01573	13	25255212	G	T	-0.0603582	0.122333
SBP	BBJ	13:27115424:G:T	G	T	-0.0006334	0.006491	0.9223	13	27115424	G	T	0.0781069	0.137096
SBP	BBJ	13:30146201:C:T	C	T	-0.009255	0.003915	0.01807	13	30146201	C	T	0.363028	0.0996981
SBP	BBJ	13:32191408:A:C	A	C	-0.01512	0.006868	0.02771	13	32191408	A	C	0.312516	0.159921
SBP	BBJ	13:41967193:A:G	A	G	-0.003805	0.004417	0.389	13	41967193	A	G	-0.285442	0.109907
SBP	BBJ	13:42738672:A:C	A	C	0.001842	0.009413	0.8448	13	42738672	A	C	0.211099	0.280421
SBP	BBJ	13:47189928:G:T	G	T	0.01533	0.006596	0.02012	13	47189928	G	T	-0.473263	0.168476
SBP	BBJ	13:51489186:A:G	G	A	-0.01872	0.01809	0.3009	13	51489186	G	A	0.322816	0.345663
SBP	BBJ	13:56398286:A:G	G	A	-0.02089	0.0109	0.05539	13	56398286	G	A	0.000231633	0.253811
SBP	BBJ	13:73131694:A:C	A	C	0.002993	0.004562	0.5117	13	73131694	A	C	-0.0828117	0.120592
SBP	BBJ	13:74223828:A:G	A	G	-0.003298	0.004811	0.493	13	74223828	A	G	0.104012	0.109995
SBP	BBJ	13:80707408:A:C	A	C	-0.003011	0.004283	0.4821	13	80707408	A	C	-0.104464	0.108632
SBP	BBJ	14:100139434:C:T	C	T	-0.006087	0.004497	0.1759	14	100139434	C	T	-0.210176	0.0975207
SBP	BBJ	14:100233353:C:T	C	T	0.005282	0.004989	0.2897	14	100233353	C	T	0.0840708	0.107164
SBP	BBJ	14:103859962:C:T	C	T	-0.009613	0.0105	0.3599	14	103859962	C	T	0.019947	0.228648
SBP	BBJ	14:23607271:C:T	C	T	-0.003663	0.003972	0.3564	14	23607271	C	T	0.0653313	0.0936114
SBP	BBJ	14:23761094:C:T	T	C	0.001586	0.003873	0.6821	14	23761094	T	C	0.112198	0.0966584
SBP	BBJ	14:23861811:A:G	A	G	0.003876	0.005492	0.4803	14	23861811	A	G	0.0870739	0.120932
SBP	BBJ	14:30122409:C:T	C	T	0.007372	0.004128	0.07411	14	30122409	C	T	-0.18287	0.124221
SBP	BBJ	14:31381351:C:T	T	C	0.008955	0.003862	0.02041	14	31381351	T	C	-0.304179	0.0935673
SBP	BBJ	14:35871217:A:G	G	A	0.009896	0.004104	0.01591	14	35871217	G	A	-0.027256	0.095073
SBP	BBJ	14:36281363:C:T	C	T	0.001619	0.004026	0.6876	14	36281363	C	T	0.0818411	0.0970274
SBP	BBJ	14:39858442:A:G	A	G	0.004381	0.004158	0.2921	14	39858442	A	G	-0.274064	0.113648
SBP	BBJ	14:50856641:A:G	A	G	-0.003022	0.003801	0.4266	14	50856641	A	G	0.206603	0.0957247
SBP	BBJ	14:53350479:A:G	A	G	0.003226	0.004315	0.4547	14	53350479	A	G	-0.0730409	0.104351
SBP	BBJ	14:53420358:A:G	A	G	0.002849	0.004282	0.5058	14	53420358	A	G	-0.394659	0.09746
SBP	BBJ	14:68018247:C:G	C	G	-0.004992	0.004047	0.2173	14	68018247	C	G	0.315437	0.100279
SBP	BBJ	14:69259406:C:G	C	G	0.03017	0.017	0.07598	14	69259406	C	G	-1.10474	0.567133
SBP	BBJ	14:70456664:G:T	G	T	0.01139	0.003785	0.002613	14	70456664	G	T	-0.336059	0.0964493
SBP	BBJ	14:71451265:A:G	G	A	-0.00661	0.003876	0.08807	14	71451265	G	A	0.211451	0.0954514
SBP	BBJ	14:72462381:A:G	G	A	0.01085	0.004985	0.02953	14	72462381	G	A	-0.183201	0.110299
SBP	BBJ	14:73422259:C:G	C	G	0.004423	0.005535	0.4242	14	73422259	C	G	-0.0957234	0.115427
SBP	BBJ	14:75074316:A:G	G	A	-0.008068	0.007432	0.2777	14	75074316	G	A	-0.282639	0.203906
SBP	BBJ	14:94466910:G:T	G	T	-0.01842	0.01147	0.1083	14	94466910	G	T	0.0657991	0.267097
SBP	BBJ	14:98590629:A:G	G	A	0.0145	0.006921	0.03612	14	98590629	G	A	-0.359223	0.120883
SBP	BBJ	15:100145224:A:C	C	A	-0.0119	0.005203	0.02223	15	100145224	C	A	0.296476	0.103679
SBP	BBJ	15:40317075:A:G	G	A	0.003694	0.003867	0.3394	15	40317075	G	A	-0.109449	0.101177
SBP	BBJ	15:41442195:G:T	T	G	0.01008	0.004123	0.01447	15	41442195	T	G	-0.378863	0.102761
SBP	BBJ	15:41974660:C:T	T	C	-0.0007964	0.005019	0.8739	15	41974660	T	C	-0.0813172	0.121459
SBP	BBJ	15:50810621:C:T	C	T	-0.003757	0.004221	0.3734	15	50810621	C	T	0.148791	0.0951687
SBP	BBJ	15:53907948:A:G	G	A	-0.00679	0.003921	0.08328	15	53907948	G	A	0.227069	0.0942898
SBP	BBJ	15:63406170:C:T	C	T	-0.005335	0.005152	0.3004	15	63406170	C	T	0.0243093	0.12623
SBP	BBJ	15:66937421:A:G	G	A	0.01098	0.003948	0.00543	15	66937421	G	A	-0.114685	0.10618
SBP	BBJ	15:74223646:G:T	G	T	0.02634	0.00526	5.492e-07	15	74223646	G	T	-0.27335	0.140014
SBP	BBJ	15:74613097:A:G	G	A	-0.01105	0.004936	0.02513	15	74613097	G	A	-0.167662	0.140165
SBP	BBJ	15:75114322:C:T	T	C	-0.01439	0.003959	0.0002781	15	75114322	T	C	0.268916	0.096471
SBP	BBJ	15:81042816:A:G	A	G	0.007191	0.007746	0.3532	15	81042816	A	G	-1.21288	0.326316
SBP	BBJ	15:85680532:A:C	C	A	0.00462	0.003786	0.2224	15	85680532	C	A	-0.409628	0.0966264
SBP	BBJ	15:86295286:C:G	G	C	0.005198	0.007535	0.4903	15	86295286	G	C	-0.41612	0.188546
SBP	BBJ	15:90641809:C:T	C	T	0.008726	0.00511	0.08774	15	90641809	C	T	-0.422043	0.128237
SBP	BBJ	15:91480010:A:C	C	A	0.003427	0.003853	0.3738	15	91480010	C	A	-0.181447	0.0972745
SBP	BBJ	15:93222897:C:T	C	T	-0.001654	0.003813	0.6645	15	93222897	C	T	0.34819	0.0946731
SBP	BBJ	15:95312071:C:T	T	C	0.01198	0.004577	0.008827	15	95312071	T	C	-0.17989	0.111121
SBP	BBJ	15:96767312:C:T	C	T	0.004532	0.00408	0.2666	15	96767312	C	T	-0.171114	0.0959114
SBP	BBJ	15:98338524:C:T	C	T	0.004748	0.00419	0.2571	15	98338524	C	T	-0.106712	0.101168
SBP	BBJ	16:11945778:A:C	C	A	-0.007207	0.004762	0.1302	16	11945778	C	A	0.101752	0.112304
SBP	BBJ	16:1347717:A:C	C	A	0.003006	0.006612	0.6493	16	1347717	C	A	-0.0962529	0.165163
SBP	BBJ	16:15910743:A:G	G	A	-0.01119	0.004741	0.01825	16	15910743	G	A	0.258234	0.107545
SBP	BBJ	16:20392332:A:G	G	A	-0.012	0.004607	0.009182	16	20392332	G	A	0.36804	0.127647
SBP	BBJ	16:2080653:A:T	A	T	0.004955	0.004938	0.3157	16	2080653	A	T	-0.256025	0.105424
SBP	BBJ	16:21088031:C:T	C	T	-0.007038	0.003848	0.06739	16	21088031	C	T	0.155972	0.0933827
SBP	BBJ	16:24801737:A:G	G	A	-0.0257	0.007207	0.0003627	16	24801737	G	A	0.505278	0.155752
SBP	BBJ	16:3538873:C:G	G	C	-0.0017	0.004019	0.6722	16	3538873	G	C	0.0966107	0.0964384
SBP	BBJ	16:4015046:A:G	G	A	-0.007998	0.004801	0.09574	16	4015046	G	A	0.309842	0.108693
SBP	BBJ	16:4140231:C:G	G	C	-0.001264	0.00635	0.8423	16	4140231	G	C	0.492178	0.196677
SBP	BBJ	16:4436445:A:G	A	G	-0.01419	0.007462	0.05729	16	4436445	A	G	0.212522	0.154255
SBP	BBJ	16:4753624:A:G	G	A	-0.005826	0.004062	0.1515	16	4753624	G	A	-0.0831741	0.0980753
SBP	BBJ	16:4922201:C:T	C	T	-0.004732	0.003996	0.2363	16	4922201	C	T	0.207869	0.0983318
SBP	BBJ	16:49768046:A:C	C	A	-0.005841	0.004237	0.168	16	49768046	C	A	0.112099	0.0986738
SBP	BBJ	16:51757242:A:G	A	G	0.007907	0.003996	0.04784	16	51757242	A	G	-0.490161	0.10806
SBP	BBJ	16:60652439:C:T	T	C	-0.01361	0.007001	0.05185	16	60652439	T	C	0.404121	0.156134
SBP	BBJ	16:65270392:G:T	G	T	0.00549	0.004294	0.2011	16	65270392	G	T	0.141936	0.119978
SBP	BBJ	16:66934153:C:T	T	C	0.002704	0.004886	0.58	16	66934153	T	C	-0.122409	0.109347
SBP	BBJ	16:69780819:A:C	C	A	-0.003344	0.004263	0.4329	16	69780819	C	A	-0.190995	0.118597
SBP	BBJ	16:71327334:A:G	A	G	0.006782	0.00386	0.0789	16	71327334	A	G	0.0697598	0.100893
SBP	BBJ	16:71965725:C:T	T	C	0.005342	0.003849	0.1652	16	71965725	T	C	0.070575	0.0986613
SBP	BBJ	16:74171973:C:G	C	G	-0.001745	0.003933	0.6572	16	74171973	C	G	-0.0870487	0.0944344
SBP	BBJ	16:75432824:A:G	G	A	0.01402	0.003887	0.0003102	16	75432824	G	A	-0.416805	0.0940901
SBP	BBJ	16:80861676:A:G	G	A	-0.02833	0.01254	0.02386	16	80861676	G	A	1.14917	0.263919
SBP	BBJ	16:81510742:C:T	C	T	-0.01037	0.003968	0.008949	16	81510742	C	T	0.508348	0.099287
SBP	BBJ	16:81599271:G:T	G	T	0.01068	0.004926	0.03021	16	81599271	G	T	-0.0439478	0.116177
SBP	BBJ	16:81614679:A:G	G	A	-0.001896	0.005126	0.7114	16	81614679	G	A	-0.0312423	0.124953
SBP	BBJ	16:83045790:A:G	A	G	-0.009958	0.004363	0.02247	16	83045790	A	G	0.270065	0.110709
SBP	BBJ	16:86172857:A:G	G	A	0.0005815	0.004472	0.8965	16	86172857	G	A	0.308627	0.103862
SBP	BBJ	16:86437811:C:G	G	C	0.002751	0.004095	0.5018	16	86437811	G	C	-0.0179281	0.100949
SBP	BBJ	16:87993889:G:T	T	G	-0.0113	0.003812	0.00303	16	87993889	T	G	0.19302	0.0941596
SBP	BBJ	16:89697625:C:T	C	T	0.01017	0.00418	0.01493	16	89697625	C	T	-0.376796	0.0948426
SBP	BBJ	17:1337960:C:T	C	T	0.00383	0.004878	0.4324	17	1337960	C	T	-0.0322613	0.107703
SBP	BBJ	17:17715101:A:G	G	A	0.002682	0.005134	0.6014	17	17715101	G	A	-0.195622	0.13368
SBP	BBJ	17:18185510:A:G	G	A	0.01311	0.004112	0.001434	17	18185510	G	A	-0.147504	0.113138
SBP	BBJ	17:1958609:C:T	T	C	0.0116	0.00444	0.009017	17	1958609	T	C	0.0388999	0.102596
SBP	BBJ	17:19926836:A:G	A	G	0.003939	0.006219	0.5264	17	19926836	A	G	-0.0215732	0.158157
SBP	BBJ	17:26694861:A:G	G	A	-0.01538	0.004513	0.0006528	17	26694861	G	A	0.507773	0.104199
SBP	BBJ	17:30032420:C:T	C	T	0.008272	0.007327	0.2589	17	30032420	C	T	-0.454325	0.18591
SBP	BBJ	17:30777924:A:T	A	T	-0.001112	0.0061	0.8554	17	30777924	A	T	-0.185795	0.168245
SBP	BBJ	17:42853246:A:C	A	C	-0.002477	0.00493	0.6153	17	42853246	A	C	-0.052303	0.117899
SBP	BBJ	17:43155914:A:G	G	A	-0.005703	0.003823	0.1358	17	43155914	G	A	0.0566196	0.0936345
SBP	BBJ	17:43190658:C:T	C	T	-0.01564	0.005265	0.002982	17	43190658	C	T	0.293206	0.146647
SBP	BBJ	17:43460891:A:G	A	G	-0.003518	0.007803	0.6521	17	43460891	A	G	0.102149	0.14731
SBP	BBJ	17:44868094:C:G	C	G	0.001316	0.004003	0.7423	17	44868094	C	G	0.0899195	0.100021
SBP	BBJ	17:44941366:A:G	A	G	-0.005701	0.0064	0.373	17	44941366	A	G	0.0655877	0.146108
SBP	BBJ	17:45943546:A:T	T	A	-0.03151	0.02512	0.2098	17	45943546	T	A	0.157092	0.359864
SBP	BBJ	17:46349432:C:T	T	C	-0.01267	0.004742	0.007542	17	46349432	T	C	-0.00662558	0.115402
SBP	BBJ	17:46683837:A:G	A	G	0.02284	0.005355	1.998e-05	17	46683837	A	G	-0.380556	0.124776
SBP	BBJ	17:46824674:A:G	G	A	-0.0001581	0.006849	0.9816	17	46824674	G	A	0.270454	0.141393
SBP	BBJ	17:47005588:C:T	C	T	-0.001211	0.004312	0.7789	17	47005588	C	T	-0.226955	0.102912
SBP	BBJ	17:47299789:A:G	A	G	0.00135	0.005791	0.8157	17	47299789	A	G	-0.417237	0.117498
SBP	BBJ	17:47509486:C:G	G	C	0.01542	0.004929	0.001762	17	47509486	G	C	-0.538541	0.117668
SBP	BBJ	17:568515:C:T	C	T	-0.01513	0.01425	0.2883	17	568515	C	T	0.410646	0.264944
SBP	BBJ	17:59087808:A:G	G	A	0.01705	0.004967	0.000597	17	59087808	G	A	-0.362261	0.138331
SBP	BBJ	17:59475642:C:T	C	T	0.01382	0.00396	0.0004831	17	59475642	C	T	-0.42485	0.097945
SBP	BBJ	17:60767135:A:G	A	G	0.008576	0.004389	0.0507	17	60767135	A	G	-0.239486	0.103594
SBP	BBJ	17:61090958:A:G	A	G	0.003137	0.005781	0.5874	17	61090958	A	G	0.252122	0.181158
SBP	BBJ	17:61547562:A:G	G	A	-0.01348	0.003972	0.0006911	17	61547562	G	A	0.291573	0.107956
SBP	BBJ	17:62502435:A:G	A	G	-0.01164	0.004226	0.005873	17	62502435	A	G	0.590635	0.0983585
SBP	BBJ	17:64252393:C:T	C	T	0.01386	0.009391	0.1401	17	64252393	C	T	-0.32437	0.207153
SBP	BBJ	17:6470598:A:G	G	A	0.004608	0.004001	0.2494	17	6470598	G	A	-0.408249	0.102184
SBP	BBJ	17:7171356:C:T	C	T	0.008058	0.004062	0.04728	17	7171356	C	T	0.0522535	0.0966312
SBP	BBJ	17:7185779:A:C	C	A	-0.001863	0.01828	0.9188	17	7185779	C	A	-0.144847	0.635657
SBP	BBJ	17:73839366:C:T	C	T	-0.004523	0.006087	0.4575	17	73839366	C	T	0.770434	0.145071
SBP	BBJ	17:7455536:C:T	C	T	-0.000337	0.004258	0.9369	17	7455536	C	T	0.0758365	0.103038
SBP	BBJ	17:75290301:A:G	A	G	0.0143	0.004809	0.002951	17	75290301	A	G	-0.187126	0.114784
SBP	BBJ	17:75316880:A:G	A	G	-0.01493	0.003843	0.0001017	17	75316880	A	G	0.349184	0.0953443
SBP	BBJ	17:76799898:A:G	A	G	-0.003578	0.003889	0.3576	17	76799898	A	G	0.171667	0.0960848
SBP	BBJ	17:7781019:C:T	T	C	0.006554	0.004207	0.1193	17	7781019	T	C	-0.204946	0.0963028
SBP	BBJ	18:22676071:A:T	T	A	-0.001255	0.004207	0.7655	18	22676071	T	A	-0.0344335	0.109539
SBP	BBJ	18:24546824:G:T	T	G	0.005739	0.004431	0.1953	18	24546824	T	G	-0.00983052	0.105078
SBP	BBJ	18:42072529:C:T	C	T	-0.005399	0.004409	0.2208	18	42072529	C	T	-0.0526133	0.117699
SBP	BBJ	18:42292084:C:T	C	T	-0.01498	0.007693	0.05157	18	42292084	C	T	0.0822476	0.135483
SBP	BBJ	18:42596789:C:T	C	T	-0.001236	0.003884	0.7503	18	42596789	C	T	-0.239338	0.0936384
SBP	BBJ	18:42760200:C:T	T	C	-0.01269	0.01194	0.2881	18	42760200	T	C	0.518624	0.743424
SBP	BBJ	18:43083393:A:T	A	T	-0.002143	0.00407	0.5985	18	43083393	A	T	-0.22086	0.101115
SBP	BBJ	18:43092380:C:T	T	C	0.003123	0.004034	0.4388	18	43092380	T	C	-0.304503	0.102903
SBP	BBJ	18:48133241:C:T	C	T	-0.004227	0.003866	0.2742	18	48133241	C	T	0.237791	0.098236
SBP	BBJ	18:48161544:A:G	G	A	-0.001764	0.005641	0.7545	18	48161544	G	A	-0.325691	0.143103
SBP	BBJ	18:48179527:C:T	C	T	-0.01158	0.004815	0.01617	18	48179527	C	T	0.330273	0.113343
SBP	BBJ	18:48287818:C:T	C	T	-0.008489	0.008484	0.3171	18	48287818	C	T	0.102578	0.272382
SBP	BBJ	18:48799991:A:G	A	G	0.006975	0.004845	0.15	18	48799991	A	G	-0.12451	0.116937
SBP	BBJ	18:54578482:C:T	C	T	-0.01691	0.004437	0.0001383	18	54578482	C	T	0.0184644	0.107635
SBP	BBJ	18:57829135:C:T	T	C	0.002047	0.004585	0.6553	18	57829135	T	C	0.172868	0.116278
SBP	BBJ	18:60845884:C:T	T	C	-0.0009105	0.003922	0.8164	18	60845884	T	C	0.387539	0.0939709
SBP	BBJ	18:73034151:A:G	A	G	-0.004589	0.003962	0.2468	18	73034151	A	G	0.236982	0.106818
SBP	BBJ	18:777282:A:T	T	A	-0.02358	0.004023	4.604e-09	18	777282	T	A	0.434635	0.100552
SBP	BBJ	19:10332988:C:T	C	T	-0.01569	0.004386	0.0003462	19	10332988	C	T	0.341585	0.115148
SBP	BBJ	19:11287001:A:G	G	A	0.0428	0.01027	3.083e-05	19	11287001	G	A	-1.0895	0.546879
SBP	BBJ	19:11496130:A:C	A	C	0.01439	0.004986	0.003896	19	11496130	A	C	-0.533663	0.126065
SBP	BBJ	19:11508177:A:G	G	A	-0.002108	0.004089	0.6062	19	11508177	G	A	0.0842722	0.0982546
SBP	BBJ	19:1424888:A:G	A	G	-0.001973	0.003914	0.6141	19	1424888	A	G	-0.00842674	0.098728
SBP	BBJ	19:17219105:A:G	G	A	0.01576	0.004006	8.305e-05	19	17219105	G	A	-0.5339	0.0982151
SBP	BBJ	19:1842919:A:G	A	G	-0.007937	0.00404	0.04947	19	1842919	A	G	0.130869	0.0959445
SBP	BBJ	19:18455444:A:G	G	A	-0.01534	0.003801	5.406e-05	19	18455444	G	A	0.316582	0.0953367
SBP	BBJ	19:2177625:G:T	T	G	0.02105	0.004325	1.13e-06	19	2177625	T	G	-0.738445	0.102805
SBP	BBJ	19:21924452:C:T	C	T	0.002858	0.004106	0.4864	19	21924452	C	T	-0.152596	0.100274
SBP	BBJ	19:22111366:A:G	G	A	-0.0001696	0.003922	0.9655	19	22111366	G	A	-0.193286	0.10171
SBP	BBJ	19:30100319:A:T	T	A	0.0001569	0.007188	0.9826	19	30100319	T	A	-0.197534	0.123587
SBP	BBJ	19:30350005:C:G	C	G	0.002507	0.006709	0.7086	19	30350005	C	G	0.078971	0.160852
SBP	BBJ	19:31867447:A:C	A	C	0.01283	0.004029	0.001445	19	31867447	A	C	-0.132027	0.0965979
SBP	BBJ	19:32457846:A:C	A	C	-0.008468	0.00649	0.192	19	32457846	A	C	-0.344817	0.168512
SBP	BBJ	19:32591878:C:T	C	T	-0.003429	0.006784	0.6133	19	32591878	C	T	0.25278	0.187269
SBP	BBJ	19:33889593:A:G	A	G	-0.006373	0.003792	0.09284	19	33889593	A	G	0.258735	0.0941634
SBP	BBJ	19:37855839:A:C	C	A	0.005706	0.004632	0.218	19	37855839	C	A	-0.226817	0.108642
SBP	BBJ	19:45412079:C:T	C	T	-0.01286	0.009611	0.181	19	45412079	C	T	-0.165156	0.171078
SBP	BBJ	19:46202172:C:T	C	T	0.005027	0.004555	0.2698	19	46202172	C	T	0.0239026	0.122856
SBP	BBJ	19:46358425:A:G	A	G	-0.001669	0.00488	0.7324	19	46358425	A	G	0.032457	0.108689
SBP	BBJ	19:5066330:A:G	G	A	-0.01205	0.00442	0.006397	19	5066330	G	A	0.138623	0.0988116
SBP	BBJ	19:7230675:G:T	G	T	-0.001073	0.003948	0.7859	19	7230675	G	T	0.337115	0.102285
SBP	BBJ	19:7522549:A:C	A	C	-0.007612	0.004295	0.07634	19	7522549	A	C	0.149088	0.101306
SBP	BBJ	1:10796547:A:G	G	A	0.03483	0.004092	1.721e-17	1	10796547	G	A	-0.93208	0.0969954
SBP	BBJ	1:113044328:G:T	G	T	0.03036	0.004283	1.372e-12	1	113044328	G	T	-0.870779	0.102077
SBP	BBJ	1:113046395:C:T	T	C	0.01701	0.004142	4.02e-05	1	113046395	T	C	-0.632102	0.109041
SBP	BBJ	1:113060432:A:G	A	G	0.02365	0.003786	4.239e-10	1	113060432	A	G	-0.558735	0.0946728
SBP	BBJ	1:113541836:C:G	C	G	0.006011	0.00423	0.1553	1	113541836	C	G	-0.235878	0.102179
SBP	BBJ	1:115824515:C:T	C	T	0.007208	0.003868	0.06241	1	115824515	C	T	-0.0489567	0.0940193
SBP	BBJ	1:11881441:C:G	C	G	-0.008153	0.006332	0.1979	1	11881441	C	G	0.0962548	0.166022
SBP	BBJ	1:11914074:A:G	G	A	-0.01883	0.00853	0.02732	1	11914074	G	A	-0.0856029	0.183921
SBP	BBJ	1:11961805:A:T	A	T	0.01913	0.01244	0.124	1	11961805	A	T	-0.462779	0.269024
SBP	BBJ	1:1280014:A:G	A	G	-0.003324	0.004881	0.4958	1	1280014	A	G	-0.143108	0.121917
SBP	BBJ	1:150572037:A:T	T	A	0.003997	0.003929	0.3091	1	150572037	T	A	-0.159598	0.0962323
SBP	BBJ	1:15480494:A:C	C	A	-0.01484	0.008329	0.07471	1	15480494	C	A	0.219182	0.178479
SBP	BBJ	1:15772933:A:G	A	G	-0.004003	0.00388	0.3022	1	15772933	A	G	-0.00619849	0.100654
SBP	BBJ	1:15939884:A:T	A	T	-0.01868	0.007595	0.01394	1	15939884	A	T	-0.0121015	0.301907
SBP	BBJ	1:16308447:C:T	T	C	0.000746	0.004149	0.8573	1	16308447	T	C	-0.0842368	0.109177
SBP	BBJ	1:166023209:C:T	T	C	-0.002818	0.003946	0.4751	1	166023209	T	C	0.0123861	0.096316
SBP	BBJ	1:1684169:C:G	C	G	-0.007095	0.003909	0.06947	1	1684169	C	G	0.348982	0.103974
SBP	BBJ	1:169090660:C:T	C	T	-0.003363	0.006093	0.5809	1	169090660	C	T	0.0056569	0.173116
SBP	BBJ	1:180859368:G:T	T	G	-0.002623	0.004526	0.5623	1	180859368	T	G	0.0520265	0.131402
SBP	BBJ	1:184585182:C:T	C	T	0.004498	0.003953	0.2551	1	184585182	C	T	-0.174555	0.0966137
SBP	BBJ	1:193510827:C:T	T	C	0.01118	0.004368	0.0105	1	193510827	T	C	-0.0596899	0.105352
SBP	BBJ	1:197297417:C:T	T	C	0.005463	0.005718	0.3394	1	197297417	T	C	0.076035	0.131208
SBP	BBJ	1:203109801:C:T	C	T	-0.02385	0.006718	0.0003851	1	203109801	C	T	0.3633	0.158498
SBP	BBJ	1:2038662:A:G	G	A	0.007269	0.003929	0.06428	1	2038662	G	A	-0.129797	0.0943308
SBP	BBJ	1:207974818:A:G	A	G	-0.009251	0.004877	0.05783	1	207974818	A	G	0.341268	0.122105
SBP	BBJ	1:209970355:C:G	G	C	-0.002603	0.005062	0.6071	1	209970355	G	C	-0.0639042	0.119403
SBP	BBJ	1:210381030:C:G	G	C	0.004771	0.004772	0.3174	1	210381030	G	C	-0.154426	0.104808
SBP	BBJ	1:217317714:G:T	G	T	-0.01243	0.005173	0.01623	1	217317714	G	T	0.112721	0.109744
SBP	BBJ	1:217737629:C:T	C	T	0.004901	0.004037	0.2248	1	217737629	C	T	-0.261142	0.0941191
SBP	BBJ	1:221298122:A:G	G	A	-0.004647	0.003804	0.2218	1	221298122	G	A	0.284652	0.0961261
SBP	BBJ	1:22282824:A:C	C	A	-0.004191	0.00871	0.6304	1	22282824	C	A	0.45495	0.249414
SBP	BBJ	1:22577371:C:T	T	C	-0.006652	0.004464	0.1362	1	22577371	T	C	0.0796363	0.116085
SBP	BBJ	1:227496564:G:T	G	T	0.005783	0.003899	0.138	1	227496564	G	T	-0.193519	0.0961023
SBP	BBJ	1:228104257:A:G	A	G	-0.01257	0.006961	0.07089	1	228104257	A	G	0.212647	0.184153
SBP	BBJ	1:228199902:A:G	G	A	0.01111	0.003807	0.003524	1	228199902	G	A	-0.111367	0.0948943
SBP	BBJ	1:230845794:A:G	A	G	0.01523	0.004886	0.001829	1	230845794	A	G	-0.163843	0.120734
SBP	BBJ	1:243387788:A:G	G	A	0.005434	0.004388	0.2156	1	243387788	G	A	-0.23506	0.102408
SBP	BBJ	1:249155909:C:G	G	C	0.003218	0.005724	0.574	1	249155909	G	C	-0.321047	0.14463
SBP	BBJ	1:25022314:A:G	G	A	0.008396	0.004473	0.06051	1	25022314	G	A	-0.238173	0.114757
SBP	BBJ	1:25351581:A:G	G	A	0.01252	0.003838	0.001106	1	25351581	G	A	-0.470218	0.0982986
SBP	BBJ	1:27520879:A:G	G	A	0.004066	0.006314	0.5196	1	27520879	G	A	-0.038114	0.154096
SBP	BBJ	1:27960832:C:G	C	G	-0.01809	0.00476	0.0001441	1	27960832	C	G	0.334932	0.106133
SBP	BBJ	1:28706949:G:T	T	G	-0.005596	0.008151	0.4923	1	28706949	T	G	0.38573	0.161162
SBP	BBJ	1:29438038:G:T	G	T	0.005374	0.003786	0.1558	1	29438038	G	T	0.0128916	0.0940806
SBP	BBJ	1:38416310:C:T	C	T	0.005576	0.003827	0.1451	1	38416310	C	T	-0.245229	0.0985557
SBP	BBJ	1:41865293:A:G	A	G	0.003821	0.004046	0.345	1	41865293	A	G	0.0596412	0.098361
SBP	BBJ	1:42364877:G:T	G	T	0.0001315	0.004353	0.9759	1	42364877	G	T	0.233538	0.107906
SBP	BBJ	1:43856410:A:C	A	C	0.01042	0.00573	0.06901	1	43856410	A	C	-0.140529	0.183307
SBP	BBJ	1:47974381:C:T	C	T	-0.007343	0.003827	0.05505	1	47974381	C	T	0.288184	0.0940649
SBP	BBJ	1:48109225:C:T	T	C	0.003539	0.006216	0.5691	1	48109225	T	C	0.10302	0.160209
SBP	BBJ	1:49052423:C:T	T	C	-0.006531	0.004069	0.1085	1	49052423	T	C	0.142137	0.109849
SBP	BBJ	1:56606206:A:G	G	A	0.005878	0.004492	0.1907	1	56606206	G	A	-0.148382	0.103719
SBP	BBJ	1:56965664:C:T	C	T	0.007613	0.01465	0.6033	1	56965664	C	T	0.471494	0.271036
SBP	BBJ	1:59669918:C:T	C	T	0.006482	0.005281	0.2197	1	59669918	C	T	0.140455	0.11957
SBP	BBJ	1:6678864:A:C	A	C	-0.001171	0.00391	0.7646	1	6678864	A	C	0.269256	0.0952432
SBP	BBJ	1:67007389:A:G	G	A	0.00598	0.01141	0.6004	1	67007389	G	A	-0.120107	0.217231
SBP	BBJ	1:78555928:G:T	T	G	-0.004748	0.003932	0.2273	1	78555928	T	G	-0.0650906	0.0936019
SBP	BBJ	1:8476441:C:G	C	G	0.007598	0.006162	0.2176	1	8476441	C	G	-0.117215	0.198141
SBP	BBJ	1:88651771:A:C	C	A	0.0004592	0.004181	0.9125	1	88651771	C	A	0.12879	0.0970067
SBP	BBJ	1:88661096:A:G	A	G	0.0006814	0.00381	0.858	1	88661096	A	G	0.0948022	0.0972097
SBP	BBJ	1:89242954:C:T	C	T	-0.005988	0.003847	0.1196	1	89242954	C	T	0.408231	0.0978309
SBP	BBJ	1:89593037:G:T	G	T	0.00201	0.006815	0.7681	1	89593037	G	T	-0.330647	0.158665
SBP	BBJ	1:94051350:A:C	A	C	0.002869	0.00585	0.6238	1	94051350	A	C	0.0351786	0.145433
SBP	BBJ	1:9441838:A:G	G	A	0.01017	0.003803	0.007472	1	9441838	G	A	-0.208032	0.0952162
SBP	BBJ	20:10669188:A:C	C	A	-0.01298	0.003836	0.0007161	20	10669188	C	A	0.628769	0.0959223
SBP	BBJ	20:10882552:A:C	A	C	-0.01046	0.003889	0.007155	20	10882552	A	C	0.335286	0.0935081
SBP	BBJ	20:10954691:C:G	G	C	-0.001563	0.003976	0.6942	20	10954691	G	C	0.148358	0.0961453
SBP	BBJ	20:10967214:G:T	T	G	0.00915	0.003794	0.01587	20	10967214	T	G	-0.577043	0.09386
SBP	BBJ	20:11168669:A:G	G	A	0.005197	0.005129	0.311	20	11168669	G	A	0.0845886	0.104315
SBP	BBJ	20:17877073:A:G	A	G	-0.002182	0.004602	0.6353	20	17877073	A	G	-0.142136	0.118889
SBP	BBJ	20:19466843:C:T	T	C	0.0119	0.003783	0.001654	20	19466843	T	C	-0.138174	0.0943134
SBP	BBJ	20:20957669:A:T	A	T	-0.003107	0.003997	0.437	20	20957669	A	T	-0.0552132	0.0971403
SBP	BBJ	20:31222769:A:G	A	G	0.007241	0.004194	0.08427	20	31222769	A	G	-0.362499	0.0990342
SBP	BBJ	20:40258709:A:G	A	G	-0.006781	0.00381	0.07513	20	40258709	A	G	0.170849	0.0945754
SBP	BBJ	20:4101290:A:T	T	A	-0.002172	0.007636	0.7761	20	4101290	T	A	-0.653708	0.207532
SBP	BBJ	20:42755393:A:G	G	A	-0.002955	0.004841	0.5416	20	42755393	G	A	0.00320663	0.117287
SBP	BBJ	20:42795152:A:G	A	G	0.02443	0.004103	2.612e-09	20	42795152	A	G	-0.400619	0.100345
SBP	BBJ	20:42832193:A:C	C	A	0.0113	0.003841	0.003275	20	42832193	C	A	-0.17189	0.0951072
SBP	BBJ	20:47410231:A:G	G	A	-0.008734	0.01092	0.4237	20	47410231	G	A	0.750379	0.287209
SBP	BBJ	20:47557013:C:G	C	G	-0.00268	0.004733	0.5712	20	47557013	C	G	0.427917	0.123466
SBP	BBJ	20:50108980:A:G	G	A	0.0179	0.003835	3.059e-06	20	50108980	G	A	-0.700495	0.0935911
SBP	BBJ	20:51788718:G:T	T	G	0.006344	0.003786	0.09382	20	51788718	T	G	-0.215657	0.0970008
SBP	BBJ	20:57088189:C:T	T	C	0.002572	0.003901	0.5096	20	57088189	T	C	-0.0481619	0.100053
SBP	BBJ	20:57498784:C:G	G	C	0.01006	0.00446	0.02409	20	57498784	G	C	-0.277414	0.108199
SBP	BBJ	20:57583298:C:G	C	G	0.001827	0.00485	0.7064	20	57583298	C	G	-0.292639	0.120551
SBP	BBJ	20:57734753:A:G	G	A	0.005814	0.004776	0.2234	20	57734753	G	A	0.0824311	0.101684
SBP	BBJ	20:61189717:C:T	C	T	-0.001176	0.004546	0.7958	20	61189717	C	T	-0.253827	0.0970709
SBP	BBJ	20:62078360:A:G	G	A	-0.001203	0.003938	0.76	20	62078360	G	A	0.159384	0.0946735
SBP	BBJ	20:62446351:A:G	G	A	0.00301	0.006597	0.6482	20	62446351	G	A	0.282842	0.140657
SBP	BBJ	20:62584526:A:C	C	A	-0.001507	0.01104	0.8914	20	62584526	C	A	0.167207	0.254534
SBP	BBJ	20:62694319:G:T	G	T	0.002889	0.004488	0.5197	20	62694319	G	T	-0.356874	0.106708
SBP	BBJ	20:62775605:A:G	A	G	-0.002727	0.003957	0.4906	20	62775605	A	G	0.215336	0.0954852
SBP	BBJ	20:6327810:A:G	G	A	0.0115	0.005848	0.04926	20	6327810	G	A	-0.391587	0.153961
SBP	BBJ	20:8616588:A:G	A	G	-0.005234	0.003788	0.167	20	8616588	A	G	0.503841	0.0982911
SBP	BBJ	21:16556367:C:T	C	T	0.004501	0.004868	0.3552	21	16556367	C	T	-0.199859	0.139614
SBP	BBJ	21:16794775:A:G	G	A	0.003368	0.004752	0.4784	21	16794775	G	A	-0.173698	0.102337
SBP	BBJ	21:33814378:A:C	C	A	0.000106	0.003806	0.9778	21	33814378	C	A	-0.01202	0.0946845
SBP	BBJ	21:44760603:A:G	G	A	0.0004689	0.006271	0.9404	21	44760603	G	A	-0.0841722	0.150759
SBP	BBJ	21:44837829:C:T	C	T	0.005135	0.0045	0.2538	21	44837829	C	T	0.20669	0.0986683
SBP	BBJ	21:45110784:A:G	A	G	0.005793	0.004871	0.2343	21	45110784	A	G	-0.213971	0.119499
SBP	BBJ	22:19976406:A:G	G	A	0.0197	0.004833	4.568e-05	22	19976406	G	A	-0.36923	0.129872
SBP	BBJ	22:29305061:G:T	G	T	0.01529	0.003856	7.346e-05	22	29305061	G	T	-0.396284	0.0955508
SBP	BBJ	22:29453193:C:G	G	C	0.005174	0.003806	0.174	22	29453193	G	C	-0.183088	0.0946056
SBP	BBJ	22:30188741:C:T	C	T	0.003796	0.008319	0.6481	22	30188741	C	T	-0.409883	0.161616
SBP	BBJ	22:32001037:C:T	C	T	0.00263	0.005621	0.6398	22	32001037	C	T	0.0573262	0.11693
SBP	BBJ	2:106126438:C:G	G	C	-0.01188	0.008824	0.1783	2	106126438	G	C	0.575367	0.176394
SBP	BBJ	2:112744260:C:T	C	T	0.002472	0.005756	0.6676	2	112744260	C	T	0.160868	0.15671
SBP	BBJ	2:114083120:A:G	A	G	-0.005502	0.005396	0.3079	2	114083120	A	G	0.0629296	0.125379
SBP	BBJ	2:124885328:C:T	T	C	0.0002119	0.005561	0.9696	2	124885328	T	C	-0.120518	0.12477
SBP	BBJ	2:135630498:A:G	A	G	-0.005388	0.005087	0.2895	2	135630498	A	G	0.128874	0.194284
SBP	BBJ	2:144146311:A:C	A	C	0.0006582	0.0039	0.866	2	144146311	A	C	-0.146778	0.100389
SBP	BBJ	2:145726621:A:G	A	G	0.009318	0.005729	0.1038	2	145726621	A	G	-0.189862	0.154657
SBP	BBJ	2:146897539:C:T	T	C	-0.006563	0.004039	0.1042	2	146897539	T	C	0.105292	0.102706
SBP	BBJ	2:148800857:A:T	T	A	-0.008637	0.006491	0.1833	2	148800857	T	A	0.195905	0.158727
SBP	BBJ	2:162278233:G:T	G	T	-0.0171	0.006045	0.004675	2	162278233	G	T	0.416165	0.139715
SBP	BBJ	2:164463486:A:T	T	A	0.01885	0.003861	1.047e-06	2	164463486	T	A	-0.374675	0.0969842
SBP	BBJ	2:164927706:A:C	C	A	-0.02401	0.004095	4.551e-09	2	164927706	C	A	0.580291	0.0967792
SBP	BBJ	2:165008166:C:G	C	G	0.02453	0.003972	6.592e-10	2	165008166	C	G	-0.937084	0.0959612
SBP	BBJ	2:165332055:G:T	T	G	-0.00641	0.003898	0.1001	2	165332055	T	G	0.286512	0.10022
SBP	BBJ	2:165513091:C:T	T	C	0.002307	0.007178	0.7479	2	165513091	T	C	0.306021	0.15485
SBP	BBJ	2:174949358:A:G	A	G	0.003242	0.006005	0.5893	2	174949358	A	G	-0.196667	0.210304
SBP	BBJ	2:177016728:C:T	T	C	0.009406	0.02068	0.6492	2	177016728	T	C	-0.198165	0.295941
SBP	BBJ	2:178716601:A:T	A	T	0.0009835	0.004311	0.8195	2	178716601	A	T	0.00519387	0.106412
SBP	BBJ	2:180739450:A:C	C	A	-0.01331	0.00613	0.02987	2	180739450	C	A	0.125298	0.122508
SBP	BBJ	2:181946115:A:T	A	T	0.01009	0.005653	0.07438	2	181946115	A	T	-0.110541	0.145377
SBP	BBJ	2:182993609:A:G	A	G	-0.01304	0.004414	0.003123	2	182993609	A	G	0.54215	0.104422
SBP	BBJ	2:183204369:C:T	T	C	-0.01019	0.003911	0.009165	2	183204369	T	C	0.167415	0.0967791
SBP	BBJ	2:185033065:A:G	G	A	-0.005312	0.003977	0.1816	2	185033065	G	A	0.118043	0.100053
SBP	BBJ	2:187816321:C:T	C	T	-0.003411	0.003888	0.3804	2	187816321	C	T	0.172083	0.0975683
SBP	BBJ	2:18975439:A:C	C	A	0.008276	0.00383	0.03072	2	18975439	C	A	-0.18948	0.0961823
SBP	BBJ	2:191436316:A:G	A	G	0.0115	0.006115	0.05993	2	191436316	A	G	0.0810208	0.172221
SBP	BBJ	2:191634958:A:G	G	A	-0.004233	0.004019	0.2921	2	191634958	G	A	0.234219	0.100554
SBP	BBJ	2:19744462:C:T	T	C	-0.00613	0.005254	0.2433	2	19744462	T	C	0.00760235	0.119236
SBP	BBJ	2:201102905:C:T	T	C	-0.003107	0.003782	0.4114	2	201102905	T	C	0.292278	0.0940312
SBP	BBJ	2:204085635:C:T	C	T	0.002348	0.004199	0.5761	2	204085635	C	T	-0.111325	0.0997519
SBP	BBJ	2:205084439:C:T	C	T	-0.005505	0.004184	0.1883	2	205084439	C	T	0.190714	0.0997505
SBP	BBJ	2:20715656:A:G	A	G	-0.003912	0.004861	0.4209	2	20715656	A	G	-0.0533808	0.108605
SBP	BBJ	2:208521512:C:G	C	G	0.002781	0.003948	0.4812	2	208521512	C	G	0.0469329	0.100845
SBP	BBJ	2:211540507:A:C	C	A	-0.01142	0.005673	0.04403	2	211540507	C	A	0.64093	0.127935
SBP	BBJ	2:213188795:C:T	T	C	-0.001472	0.00425	0.7291	2	213188795	T	C	-0.152868	0.106989
SBP	BBJ	2:216300482:A:T	T	A	-0.01501	0.007872	0.05654	2	216300482	T	A	0.379363	0.203251
SBP	BBJ	2:218680529:G:T	T	G	0.000685	0.003871	0.8595	2	218680529	T	G	0.222705	0.0975422
SBP	BBJ	2:219083318:G:T	G	T	0.004155	0.003848	0.2802	2	219083318	G	T	-0.153476	0.0946289
SBP	BBJ	2:227100490:A:G	A	G	0.01219	0.00678	0.07218	2	227100490	A	G	-0.505415	0.177803
SBP	BBJ	2:227225798:C:T	C	T	0.009072	0.009157	0.3218	2	227225798	C	T	0.372518	0.204153
SBP	BBJ	2:230629138:C:T	C	T	-0.01897	0.007333	0.009688	2	230629138	C	T	0.0564688	0.154916
SBP	BBJ	2:231279616:A:C	C	A	-0.002171	0.005355	0.6851	2	231279616	C	A	0.145641	0.128579
SBP	BBJ	2:23875990:A:C	A	C	-0.0007556	0.003919	0.8471	2	23875990	A	C	0.183123	0.0979226
SBP	BBJ	2:242445336:A:G	A	G	0.008631	0.004089	0.03478	2	242445336	A	G	-0.133569	0.105545
SBP	BBJ	2:25037626:G:T	G	T	0.01926	0.006398	0.002605	2	25037626	G	T	-0.349729	0.135959
SBP	BBJ	2:25187115:C:T	C	T	-0.005215	0.004546	0.2513	2	25187115	C	T	-0.139006	0.107894
SBP	BBJ	2:26830665:A:G	G	A	-0.009783	0.007557	0.1955	2	26830665	G	A	0.104061	0.247581
SBP	BBJ	2:26914364:C:T	C	T	-0.04269	0.004566	8.771e-21	2	26914364	C	T	1.11081	0.109456
SBP	BBJ	2:27794233:C:T	C	T	0.008525	0.00566	0.132	2	27794233	C	T	-0.398799	0.132458
SBP	BBJ	2:28635740:C:T	T	C	-0.01377	0.004677	0.003226	2	28635740	T	C	0.0990168	0.116865
SBP	BBJ	2:37484726:A:G	G	A	0.008805	0.003989	0.0273	2	37484726	G	A	-0.196512	0.0967651
SBP	BBJ	2:37559355:A:C	C	A	-0.002075	0.003791	0.5841	2	37559355	C	A	0.186013	0.0977754
SBP	BBJ	2:37604769:A:G	G	A	-0.001454	0.005709	0.799	2	37604769	G	A	0.0116622	0.132167
SBP	BBJ	2:40557276:C:G	G	C	0.0004209	0.004321	0.9224	2	40557276	G	C	0.0555639	0.106574
SBP	BBJ	2:42967863:A:G	G	A	-0.006581	0.004179	0.1153	2	42967863	G	A	-0.0204121	0.0961127
SBP	BBJ	2:43148487:A:G	G	A	0.004433	0.003788	0.2418	2	43148487	G	A	-0.01078	0.0946245
SBP	BBJ	2:43386568:A:G	G	A	-0.009292	0.004267	0.02943	2	43386568	G	A	0.0792803	0.101431
SBP	BBJ	2:43716933:A:G	G	A	-0.005436	0.01191	0.648	2	43716933	G	A	0.1011	0.21474
SBP	BBJ	2:44213990:C:T	T	C	-0.003622	0.007085	0.6092	2	44213990	T	C	0.0846594	0.235844
SBP	BBJ	2:45878760:G:T	G	T	0.01458	0.01014	0.1504	2	45878760	G	T	-0.746571	0.202855
SBP	BBJ	2:53025757:A:G	A	G	0.00299	0.004175	0.4739	2	53025757	A	G	0.25942	0.100146
SBP	BBJ	2:55779476:C:T	C	T	0.005202	0.003787	0.1695	2	55779476	C	T	-0.299338	0.0946834
SBP	BBJ	2:56196884:C:T	C	T	-0.0002023	0.004279	0.9623	2	56196884	C	T	0.227154	0.118776
SBP	BBJ	2:60012802:A:G	G	A	-0.007784	0.003807	0.04087	2	60012802	G	A	0.0804403	0.0943355
SBP	BBJ	2:61388164:C:G	C	G	-0.007452	0.004078	0.06767	2	61388164	C	G	0.440654	0.100893
SBP	BBJ	2:64281797:C:T	C	T	0.007411	0.006788	0.2749	2	64281797	C	T	-0.234892	0.177104
SBP	BBJ	2:65287896:A:G	A	G	-0.01297	0.004082	0.001488	2	65287896	A	G	0.135574	0.0993521
SBP	BBJ	2:66782467:C:T	C	T	0.008862	0.004374	0.04274	2	66782467	C	T	-0.170687	0.122024
SBP	BBJ	2:68355640:C:G	G	C	0.004464	0.003936	0.2568	2	68355640	G	C	-0.160384	0.0987472
SBP	BBJ	2:69010557:C:T	T	C	-0.007871	0.004706	0.09437	2	69010557	T	C	0.157374	0.123589
SBP	BBJ	2:69534650:C:G	G	C	-0.002377	0.003797	0.5313	2	69534650	G	C	0.321331	0.0956377
SBP	BBJ	2:71648425:G:T	G	T	0.01263	0.004948	0.01068	2	71648425	G	T	-0.19289	0.166999
SBP	BBJ	2:73403040:C:T	T	C	0.007943	0.003861	0.03969	2	73403040	T	C	-0.0730491	0.0957576
SBP	BBJ	2:85491365:C:T	T	C	-0.009925	0.004357	0.02275	2	85491365	T	C	0.386111	0.104094
SBP	BBJ	2:86326717:A:G	A	G	-0.0004875	0.00382	0.8984	2	86326717	A	G	0.369318	0.0935995
SBP	BBJ	3:11495983:C:G	G	C	0.003932	0.003997	0.3252	3	11495983	G	C	-0.149741	0.0976353
SBP	BBJ	3:11637907:C:T	T	C	-0.008256	0.004793	0.085	3	11637907	T	C	0.355309	0.129585
SBP	BBJ	3:121682388:A:G	A	G	-0.006597	0.005214	0.2058	3	121682388	A	G	-0.099406	0.118658
SBP	BBJ	3:123049938:A:C	A	C	0.003388	0.01245	0.7856	3	123049938	A	C	0.213926	0.226961
SBP	BBJ	3:124557643:C:T	T	C	-0.009846	0.00404	0.01481	3	124557643	T	C	0.3289	0.10323
SBP	BBJ	3:12470239:A:C	A	C	0.006069	0.003929	0.1224	3	12470239	A	C	0.0163647	0.0972452
SBP	BBJ	3:12626516:A:G	G	A	-0.003807	0.007453	0.6095	3	12626516	G	A	-0.216644	0.204157
SBP	BBJ	3:128125718:C:T	T	C	-0.002727	0.003951	0.4901	3	128125718	T	C	0.0548741	0.0998031
SBP	BBJ	3:132780356:C:T	C	T	-0.008102	0.004134	0.05	3	132780356	C	T	0.361269	0.109503
SBP	BBJ	3:133949366:A:G	G	A	-0.007203	0.004767	0.1308	3	133949366	G	A	-0.246206	0.113204
SBP	BBJ	3:134087144:A:G	A	G	-0.008123	0.008406	0.3339	3	134087144	A	G	0.00843696	0.152694
SBP	BBJ	3:135949737:G:T	T	G	0.002837	0.00474	0.5495	3	135949737	T	G	0.134626	0.123581
SBP	BBJ	3:138104635:A:G	G	A	0.004323	0.006886	0.5302	3	138104635	G	A	-0.235591	0.303736
SBP	BBJ	3:141106955:A:T	A	T	0.006903	0.005475	0.2074	3	141106955	A	T	-0.132704	0.13448
SBP	BBJ	3:14926351:C:T	T	C	-0.01123	0.004926	0.02265	3	14926351	T	C	0.369855	0.103067
SBP	BBJ	3:15143886:C:T	C	T	0.0001102	0.003823	0.977	3	15143886	C	T	-0.00887268	0.0957616
SBP	BBJ	3:153721493:A:T	T	A	-0.004293	0.005806	0.4597	3	153721493	T	A	-0.230773	0.144739
SBP	BBJ	3:157828781:C:T	T	C	0.008961	0.00485	0.06469	3	157828781	T	C	-0.177045	0.125925
SBP	BBJ	3:160309043:A:C	C	A	-0.001741	0.004483	0.6977	3	160309043	C	A	0.245361	0.105073
SBP	BBJ	3:168697602:G:T	G	T	-0.0108	0.00391	0.005729	3	168697602	G	T	0.332364	0.0939314
SBP	BBJ	3:169096900:C:T	C	T	0.009094	0.005448	0.09511	3	169096900	C	T	0.00910584	0.144979
SBP	BBJ	3:169206493:A:G	A	G	-0.003759	0.003855	0.3296	3	169206493	A	G	0.063485	0.0937481
SBP	BBJ	3:169312755:C:G	G	C	0.007798	0.005219	0.1351	3	169312755	G	C	0.0017382	0.125068
SBP	BBJ	3:169480204:A:G	A	G	-0.01559	0.004265	0.0002563	3	169480204	A	G	0.0939799	0.100153
SBP	BBJ	3:176927949:C:T	T	C	0.001756	0.004794	0.7141	3	176927949	T	C	-0.0579703	0.122958
SBP	BBJ	3:183435713:A:G	G	A	-0.003667	0.003943	0.3524	3	183435713	G	A	0.129795	0.0972932
SBP	BBJ	3:185329756:C:G	C	G	0.00253	0.004153	0.5424	3	185329756	C	G	-0.297819	0.102058
SBP	BBJ	3:196228360:A:C	C	A	-0.007053	0.004286	0.09979	3	196228360	C	A	-0.0711942	0.100146
SBP	BBJ	3:20111608:A:G	G	A	-0.007699	0.003822	0.04398	3	20111608	G	A	0.267077	0.0955836
SBP	BBJ	3:27497310:C:T	C	T	0.002266	0.005551	0.6831	3	27497310	C	T	-0.160974	0.130568
SBP	BBJ	3:27562988:C:T	C	T	0.03075	0.004463	5.59e-12	3	27562988	C	T	-0.800816	0.103657
SBP	BBJ	3:30405936:A:T	T	A	0.004527	0.00478	0.3436	3	30405936	T	A	-0.0430623	0.107996
SBP	BBJ	3:37539090:A:G	G	A	-0.009256	0.004905	0.05915	3	37539090	G	A	0.289778	0.129625
SBP	BBJ	3:41107173:A:G	A	G	0.031	0.01938	0.1097	3	41107173	A	G	0.00281657	0.365342
SBP	BBJ	3:41230654:C:T	T	C	-0.003938	0.004107	0.3376	3	41230654	T	C	0.224844	0.101763
SBP	BBJ	3:41925398:C:T	C	T	0.005742	0.005909	0.3312	3	41925398	C	T	-0.059945	0.119247
SBP	BBJ	3:43940061:A:G	G	A	-0.00479	0.007347	0.5145	3	43940061	G	A	-0.042646	0.17345
SBP	BBJ	3:48108442:C:T	T	C	0.004161	0.004684	0.3743	3	48108442	T	C	-0.122833	0.103528
SBP	BBJ	3:53143901:A:G	A	G	-0.003505	0.005749	0.5421	3	53143901	A	G	-0.11524	0.135729
SBP	BBJ	3:53558012:A:G	G	A	0.02513	0.004068	6.525e-10	3	53558012	G	A	-0.885711	0.0968928
SBP	BBJ	3:53734443:C:T	T	C	0.002962	0.004339	0.4949	3	53734443	T	C	-0.0133121	0.0984954
SBP	BBJ	3:53870318:C:T	T	C	-0.03081	0.006539	2.45e-06	3	53870318	T	C	0.464713	0.201975
SBP	BBJ	3:56771251:A:C	A	C	-0.003597	0.00387	0.3527	3	56771251	A	C	0.341785	0.0954486
SBP	BBJ	3:64595506:C:T	T	C	0.00217	0.004743	0.6473	3	64595506	T	C	0.151277	0.108881
SBP	BBJ	3:66422246:C:G	G	C	0.001509	0.004222	0.7208	3	66422246	G	C	-0.0438525	0.104231
SBP	BBJ	3:70920485:A:T	A	T	0.004893	0.003947	0.2151	3	70920485	A	T	-0.113845	0.09383
SBP	BBJ	3:71139799:A:C	A	C	0.001833	0.003895	0.6379	3	71139799	A	C	-0.164011	0.0931421
SBP	BBJ	3:74710462:A:C	A	C	0.01256	0.01346	0.3507	3	74710462	A	C	0.315836	0.282529
SBP	BBJ	3:84931323:C:T	T	C	-0.000237	0.003795	0.9502	3	84931323	T	C	-0.0964041	0.0934175
SBP	BBJ	3:85656311:C:T	C	T	0.008336	0.005168	0.1068	3	85656311	C	T	-0.00763014	0.121649
SBP	BBJ	4:100239319:C:T	T	C	0.007236	0.005213	0.1651	4	100239319	T	C	-0.108534	0.100961
SBP	BBJ	4:102084331:C:T	T	C	-0.01267	0.003922	0.001234	4	102084331	T	C	0.157798	0.0957998
SBP	BBJ	4:102857563:C:T	C	T	0.001261	0.005348	0.8136	4	102857563	C	T	-0.0757033	0.112599
SBP	BBJ	4:106910958:C:T	C	T	0.02225	0.004315	2.511e-07	4	106910958	C	T	-0.448997	0.0980617
SBP	BBJ	4:107235939:A:G	G	A	0.01517	0.004669	0.001157	4	107235939	G	A	-0.268905	0.140597
SBP	BBJ	4:109038654:A:G	G	A	-0.002988	0.004037	0.4591	4	109038654	G	A	0.180687	0.10027
SBP	BBJ	4:111289587:A:T	T	A	0.007385	0.004947	0.1355	4	111289587	T	A	-0.0401713	0.11722
SBP	BBJ	4:111335722:C:T	C	T	-0.01752	0.003798	3.991e-06	4	111335722	C	T	0.457625	0.0934941
SBP	BBJ	4:111420283:A:T	T	A	-0.01072	0.004062	0.008308	4	111420283	T	A	0.325425	0.0997749
SBP	BBJ	4:120141988:C:G	C	G	0.003121	0.007679	0.6844	4	120141988	C	G	-0.124068	0.203415
SBP	BBJ	4:120555696:A:T	T	A	0.002649	0.003805	0.4863	4	120555696	T	A	-0.240841	0.0939758
SBP	BBJ	4:120917346:G:T	T	G	-0.0001016	0.00407	0.9801	4	120917346	T	G	0.119217	0.111844
SBP	BBJ	4:124794644:A:T	A	T	-0.009942	0.006412	0.121	4	124794644	A	T	0.223308	0.143828
SBP	BBJ	4:138374616:A:G	A	G	-0.001123	0.003849	0.7706	4	138374616	A	G	0.217086	0.0946825
SBP	BBJ	4:138464842:C:T	C	T	0.01289	0.003995	0.001254	4	138464842	C	T	-0.231086	0.096733
SBP	BBJ	4:144051276:A:T	A	T	0.004616	0.005541	0.4048	4	144051276	A	T	-0.304195	0.137215
SBP	BBJ	4:145722862:A:T	A	T	-0.004033	0.004349	0.3537	4	145722862	A	T	-0.0242083	0.0950521
SBP	BBJ	4:146801002:A:G	G	A	-0.00092	0.005531	0.8679	4	146801002	G	A	0.186049	0.146982
SBP	BBJ	4:148419040:A:G	G	A	0.003848	0.003905	0.3244	4	148419040	G	A	-0.144002	0.100712
SBP	BBJ	4:151295085:C:T	T	C	0.007596	0.003941	0.05395	4	151295085	T	C	-0.253846	0.0980828
SBP	BBJ	4:153006312:C:T	T	C	0.00169	0.005934	0.7758	4	153006312	T	C	-0.0465775	0.139494
SBP	BBJ	4:156402654:C:T	C	T	1.003e-05	0.006363	0.9987	4	156402654	C	T	0.123137	0.154707
SBP	BBJ	4:156448893:A:G	G	A	0.001075	0.008719	0.9019	4	156448893	G	A	-0.029316	0.196763
SBP	BBJ	4:156503399:C:G	G	C	0.002553	0.003949	0.518	4	156503399	G	C	-0.357331	0.0977575
SBP	BBJ	4:156639846:A:G	A	G	-0.01034	0.00387	0.007516	4	156639846	A	G	0.474117	0.0948539
SBP	BBJ	4:157008851:C:T	C	T	-0.00372	0.00383	0.3314	4	157008851	C	T	-0.131143	0.102398
SBP	BBJ	4:157678511:G:T	T	G	-0.01413	0.00963	0.1422	4	157678511	T	G	0.226217	0.215331
SBP	BBJ	4:169688000:A:C	C	A	-0.008017	0.003856	0.0376	4	169688000	C	A	0.0665967	0.0969874
SBP	BBJ	4:17868058:C:T	T	C	0.01892	0.007812	0.01541	4	17868058	T	C	-0.36112	0.137387
SBP	BBJ	4:18008232:A:G	A	G	0.006811	0.003892	0.08009	4	18008232	A	G	-0.267063	0.0936083
SBP	BBJ	4:2262104:A:G	G	A	-0.009024	0.01035	0.3833	4	2262104	G	A	-0.722227	0.266742
SBP	BBJ	4:2668217:A:C	C	A	-0.003149	0.004135	0.4463	4	2668217	C	A	0.186123	0.0971339
SBP	BBJ	4:3444503:A:G	G	A	0.009577	0.005766	0.09677	4	3444503	G	A	-0.642372	0.167455
SBP	BBJ	4:3451109:A:G	G	A	0.01771	0.01368	0.1957	4	3451109	G	A	0.00417315	0.258153
SBP	BBJ	4:38387244:G:T	G	T	-0.003872	0.003852	0.3148	4	38387244	G	T	0.166137	0.0944271
SBP	BBJ	4:40603821:A:G	A	G	0.002341	0.005267	0.6567	4	40603821	A	G	-0.405553	0.147651
SBP	BBJ	4:46595623:G:T	T	G	-0.002114	0.004035	0.6004	4	46595623	T	G	-0.0160325	0.0956556
SBP	BBJ	4:48713862:A:G	G	A	-0.007112	0.004273	0.096	4	48713862	G	A	0.324851	0.0944838
SBP	BBJ	4:54801228:G:T	T	G	-0.02022	0.005146	8.54e-05	4	54801228	T	G	0.670646	0.120859
SBP	BBJ	4:55102559:A:T	T	A	0.0007051	0.005138	0.8908	4	55102559	T	A	-0.325546	0.115375
SBP	BBJ	4:56248954:C:T	C	T	0.009757	0.005077	0.05464	4	56248954	C	T	0.108943	0.177285
SBP	BBJ	4:63768826:A:G	G	A	-9.645e-05	0.004809	0.984	4	63768826	G	A	0.185665	0.108026
SBP	BBJ	4:77414144:C:T	T	C	-0.0002593	0.004371	0.9527	4	77414144	T	C	0.198503	0.105906
SBP	BBJ	4:81174237:A:G	A	G	-0.01066	0.004568	0.01966	4	81174237	A	G	0.770551	0.134818
SBP	BBJ	4:81182554:C:T	T	C	0.04356	0.004226	6.465e-25	4	81182554	T	C	-1.75494	0.0954668
SBP	BBJ	4:83952862:C:T	T	C	-0.003647	0.00396	0.3571	4	83952862	T	C	0.317926	0.0959184
SBP	BBJ	4:86719165:C:T	T	C	0.01849	0.004501	3.978e-05	4	86719165	T	C	-0.774887	0.128709
SBP	BBJ	4:89750668:C:T	T	C	-0.001484	0.004032	0.7128	4	89750668	T	C	0.20944	0.0969757
SBP	BBJ	4:95938386:A:G	G	A	-0.006872	0.004191	0.1011	4	95938386	G	A	0.277095	0.106339
SBP	BBJ	5:112368522:A:G	G	A	-0.01529	0.005468	0.005179	5	112368522	G	A	0.18398	0.118592
SBP	BBJ	5:114393181:G:T	G	T	0.01383	0.003872	0.0003523	5	114393181	G	T	-0.41399	0.0957828
SBP	BBJ	5:121194226:C:T	C	T	0.009804	0.004888	0.0449	5	121194226	C	T	-0.234154	0.122568
SBP	BBJ	5:122453145:C:T	C	T	-0.0005172	0.01187	0.9652	5	122453145	C	T	-1.27473	0.604692
SBP	BBJ	5:122475438:A:G	G	A	0.005119	0.003965	0.1966	5	122475438	G	A	-0.754515	0.0959877
SBP	BBJ	5:122482243:A:C	A	C	-0.00104	0.01159	0.9285	5	122482243	A	C	0.70992	0.417556
SBP	BBJ	5:122835051:C:G	C	G	-0.01396	0.005672	0.01383	5	122835051	C	G	0.294536	0.124234
SBP	BBJ	5:127367998:C:G	G	C	-0.01262	0.00411	0.002137	5	127367998	G	C	0.413536	0.098631
SBP	BBJ	5:127476770:A:C	C	A	0.003459	0.004202	0.4105	5	127476770	C	A	-0.309947	0.105278
SBP	BBJ	5:127845030:A:C	C	A	0.0116	0.004203	0.005783	5	127845030	C	A	-0.594957	0.115848
SBP	BBJ	5:1279790:C:T	C	T	0.0156	0.00445	0.0004569	5	1279790	C	T	-0.47745	0.122421
SBP	BBJ	5:131813350:C:T	T	C	0.0004033	0.004006	0.9198	5	131813350	T	C	-0.242092	0.103271
SBP	BBJ	5:138775301:C:T	C	T	0.01152	0.003828	0.002617	5	138775301	C	T	-0.172339	0.0969823
SBP	BBJ	5:139143510:A:G	G	A	-0.002233	0.006255	0.721	5	139143510	G	A	-0.17869	0.153908
SBP	BBJ	5:140086677:C:T	C	T	0.004837	0.003975	0.2237	5	140086677	C	T	-0.124653	0.0944784
SBP	BBJ	5:141726983:C:T	C	T	-0.002988	0.0137	0.8273	5	141726983	C	T	-0.373703	0.269309
SBP	BBJ	5:147884668:C:T	C	T	0.004021	0.003788	0.2884	5	147884668	C	T	-0.181417	0.0937893
SBP	BBJ	5:148346260:A:C	C	A	0.003956	0.00677	0.559	5	148346260	C	A	-0.470594	0.180733
SBP	BBJ	5:148348395:A:G	G	A	-0.01374	0.004171	0.0009906	5	148348395	G	A	0.378013	0.103807
SBP	BBJ	5:156145654:A:T	T	A	0.009085	0.008779	0.3007	5	156145654	T	A	-0.280693	0.162381
SBP	BBJ	5:15695987:C:T	C	T	-0.002688	0.006874	0.6958	5	15695987	C	T	0.14491	0.146577
SBP	BBJ	5:157474590:C:T	C	T	0.01659	0.008675	0.0559	5	157474590	C	T	-0.223508	0.146363
SBP	BBJ	5:157546952:C:G	G	C	0.0009085	0.004591	0.8431	5	157546952	G	C	-0.0961989	0.105147
SBP	BBJ	5:157817634:C:T	T	C	-0.007136	0.004948	0.1493	5	157817634	T	C	0.576011	0.109575
SBP	BBJ	5:157984479:A:G	A	G	0.0053	0.00424	0.2112	5	157984479	A	G	-0.563864	0.103262
SBP	BBJ	5:158204425:A:G	A	G	-0.01814	0.004035	6.987e-06	5	158204425	A	G	0.169132	0.0989544
SBP	BBJ	5:158444231:C:G	C	G	-0.01399	0.007261	0.05391	5	158444231	C	G	0.232328	0.164647
SBP	BBJ	5:158523167:C:T	C	T	-0.004417	0.004287	0.3029	5	158523167	C	T	0.172099	0.0988022
SBP	BBJ	5:173301427:A:G	G	A	-0.0166	0.006317	0.008609	5	173301427	G	A	0.549417	0.1694
SBP	BBJ	5:32689507:C:G	G	C	7.072e-05	0.005832	0.9903	5	32689507	G	C	0.0279135	0.149207
SBP	BBJ	5:32747188:A:G	A	G	0.0004899	0.004147	0.906	5	32747188	A	G	-0.137371	0.115538
SBP	BBJ	5:32831939:C:T	T	C	0.02219	0.003859	8.889e-09	5	32831939	T	C	-0.748484	0.0993218
SBP	BBJ	5:32917699:C:T	C	T	0.001862	0.003818	0.6257	5	32917699	C	T	0.0693011	0.0948268
SBP	BBJ	5:33128479:G:T	T	G	0.009139	0.00403	0.02334	5	33128479	T	G	-0.0809622	0.095242
SBP	BBJ	5:361148:A:G	A	G	-0.002395	0.003993	0.5486	5	361148	A	G	0.228395	0.104557
SBP	BBJ	5:3706050:A:C	A	C	0.006873	0.00503	0.1718	5	3706050	A	C	-0.607149	0.119844
SBP	BBJ	5:50880788:C:T	T	C	-0.00735	0.003953	0.06297	5	50880788	T	C	0.192876	0.10286
SBP	BBJ	5:53283630:A:T	T	A	0.002912	0.004734	0.5385	5	53283630	T	A	-0.384755	0.140506
SBP	BBJ	5:55692939:C:T	T	C	0.01398	0.004427	0.001589	5	55692939	T	C	-0.126243	0.106357
SBP	BBJ	5:55807370:C:T	C	T	0.009635	0.003817	0.0116	5	55807370	C	T	-0.463944	0.0935772
SBP	BBJ	5:55868097:C:T	C	T	0.0138	0.006082	0.0233	5	55868097	C	T	-0.0126156	0.148554
SBP	BBJ	5:57754005:A:G	G	A	0.01214	0.003942	0.002069	5	57754005	G	A	-0.12557	0.0939259
SBP	BBJ	5:61940569:C:T	C	T	0.01048	0.006209	0.09142	5	61940569	C	T	-0.198219	0.138645
SBP	BBJ	5:63831964:C:T	T	C	-0.001839	0.004042	0.649	5	63831964	T	C	0.167955	0.0974866
SBP	BBJ	5:64079015:A:T	T	A	-0.001075	0.005298	0.8392	5	64079015	T	A	-0.0392041	0.125691
SBP	BBJ	5:66291370:A:G	A	G	-0.001229	0.004808	0.7983	5	66291370	A	G	0.327056	0.122721
SBP	BBJ	5:67678506:A:G	A	G	0.003649	0.003824	0.34	5	67678506	A	G	-0.321177	0.098696
SBP	BBJ	5:68007803:C:T	C	T	0.004966	0.006063	0.4128	5	68007803	C	T	-0.21986	0.151956
SBP	BBJ	5:77820081:C:T	C	T	0.002778	0.004259	0.5143	5	77820081	C	T	-0.289052	0.131696
SBP	BBJ	5:87389027:A:G	G	A	-0.007301	0.004321	0.09105	5	87389027	G	A	-0.0530219	0.118287
SBP	BBJ	5:90412371:C:G	C	G	-0.003723	0.003804	0.3278	5	90412371	C	G	0.312893	0.0981663
SBP	BBJ	5:91843369:C:T	T	C	-0.03076	0.01071	0.004069	5	91843369	T	C	0.234724	0.204483
SBP	BBJ	5:92053867:A:T	T	A	0.007691	0.003885	0.04771	5	92053867	T	A	-0.134245	0.0964885
SBP	BBJ	5:96174186:A:G	A	G	0.00577	0.003925	0.1415	5	96174186	A	G	-0.401517	0.0946049
SBP	BBJ	5:97953719:G:T	G	T	0.001274	0.003974	0.7485	5	97953719	G	T	-0.199778	0.0999282
SBP	BBJ	6:109013930:C:T	C	T	0.008914	0.005613	0.1123	6	109013930	C	T	-0.0980076	0.142385
SBP	BBJ	6:109090119:A:G	G	A	-0.00546	0.003842	0.1553	6	109090119	G	A	0.155918	0.0968492
SBP	BBJ	6:117523671:A:G	A	G	-0.001435	0.00443	0.7459	6	117523671	A	G	-0.190557	0.115486
SBP	BBJ	6:117817099:A:G	G	A	0.00225	0.004044	0.578	6	117817099	G	A	0.212049	0.102227
SBP	BBJ	6:118601980:A:G	G	A	0.01823	0.01159	0.1156	6	118601980	G	A	-0.324842	0.221536
SBP	BBJ	6:12295987:C:T	C	T	-0.008227	0.003853	0.03275	6	12295987	C	T	0.25186	0.0957449
SBP	BBJ	6:126228512:A:G	G	A	0.008313	0.003808	0.02902	6	126228512	G	A	-0.244751	0.0965192
SBP	BBJ	6:127159982:A:G	G	A	0.01956	0.003952	7.404e-07	6	127159982	G	A	-0.573309	0.0932592
SBP	BBJ	6:12903957:A:G	A	G	-0.01042	0.003993	0.00903	6	12903957	A	G	0.3168	0.103664
SBP	BBJ	6:134209837:C:T	T	C	-0.007884	0.003786	0.03728	6	134209837	T	C	0.208762	0.0937297
SBP	BBJ	6:140383733:G:T	T	G	0.001241	0.003923	0.7518	6	140383733	T	G	-0.143044	0.094242
SBP	BBJ	6:143150223:C:T	T	C	0.003001	0.004043	0.4579	6	143150223	T	C	-0.0415852	0.0993068
SBP	BBJ	6:147713764:A:G	A	G	-0.008003	0.004623	0.08344	6	147713764	A	G	0.281294	0.111094
SBP	BBJ	6:151004770:C:G	G	C	-0.03037	0.01182	0.01017	6	151004770	G	C	1.22615	0.192667
SBP	BBJ	6:151910126:G:T	T	G	0.0002256	0.004796	0.9625	6	151910126	T	G	0.201658	0.119212
SBP	BBJ	6:151981210:A:G	A	G	0.01219	0.00437	0.005272	6	151981210	A	G	-0.209722	0.117916
SBP	BBJ	6:152333104:A:G	G	A	0.004605	0.004238	0.2772	6	152333104	G	A	-0.131847	0.10192
SBP	BBJ	6:152867992:A:T	T	A	0.002602	0.004104	0.526	6	152867992	T	A	-0.052311	0.0999567
SBP	BBJ	6:159635638:G:T	T	G	0.003691	0.00394	0.3488	6	159635638	T	G	-0.14215	0.0962558
SBP	BBJ	6:1613686:A:G	A	G	-0.008978	0.00496	0.07026	6	1613686	A	G	0.318777	0.129668
SBP	BBJ	6:163737476:C:T	T	C	0.001725	0.004479	0.7001	6	163737476	T	C	-0.252427	0.100721
SBP	BBJ	6:166180947:C:G	C	G	-0.01021	0.006625	0.1232	6	166180947	C	G	0.595176	0.153503
SBP	BBJ	6:169720237:C:T	T	C	0.0127	0.01175	0.2796	6	169720237	T	C	0.0282178	0.207121
SBP	BBJ	6:20686996:A:C	C	A	-0.006961	0.003922	0.07587	6	20686996	C	A	-0.243866	0.0959217
SBP	BBJ	6:21099352:C:T	T	C	-0.0004323	0.0102	0.9662	6	21099352	T	C	-0.115235	0.205604
SBP	BBJ	6:22130601:C:T	C	T	0.0004101	0.004285	0.9238	6	22130601	C	T	-0.129031	0.1075
SBP	BBJ	6:22392260:A:G	A	G	-0.0009809	0.007507	0.896	6	22392260	A	G	0.0613977	0.194264
SBP	BBJ	6:23181119:A:G	G	A	0.0009558	0.004528	0.8328	6	23181119	G	A	-0.112697	0.124847
SBP	BBJ	6:26056549:A:G	A	G	-0.002838	0.006701	0.672	6	26056549	A	G	0.278438	0.128644
SBP	BBJ	6:26092170:G:T	G	T	0.03892	0.01118	0.0004987	6	26092170	G	T	-0.563868	0.260735
SBP	BBJ	6:26239453:G:T	T	G	-0.002002	0.009715	0.8368	6	26239453	T	G	-0.0369488	0.158055
SBP	BBJ	6:26378681:C:T	T	C	0.0009254	0.00499	0.8529	6	26378681	T	C	-0.240578	0.109684
SBP	BBJ	6:29152970:C:T	T	C	0.003205	0.003914	0.4128	6	29152970	T	C	0.0909703	0.0932294
SBP	BBJ	6:29698050:A:G	A	G	-0.0009767	0.005679	0.8635	6	29698050	A	G	0.0336396	0.237385
SBP	BBJ	6:30988737:C:G	G	C	0.0041	0.004892	0.402	6	30988737	G	C	0.123988	0.180132
SBP	BBJ	6:31102781:A:G	A	G	0.002709	0.003982	0.4964	6	31102781	A	G	0.292488	0.0981852
SBP	BBJ	6:31673895:A:T	A	T	0.0004293	0.004371	0.9218	6	31673895	A	T	0.272585	0.146611
SBP	BBJ	6:31762844:G:T	G	T	-0.00178	0.003805	0.6399	6	31762844	G	T	-0.577341	0.0958274
SBP	BBJ	6:31930063:A:G	G	A	0.02828	0.02042	0.166	6	31930063	G	A	-0.951761	0.477835
SBP	BBJ	6:32127477:A:C	C	A	0.004806	0.003781	0.2037	6	32127477	C	A	0.183768	0.0960593
SBP	BBJ	6:32370462:A:G	A	G	-0.01264	0.01248	0.311	6	32370462	A	G	-0.182025	0.175587
SBP	BBJ	6:32664163:A:C	A	C	-0.002097	0.003793	0.5805	6	32664163	A	C	0.1751	0.0934756
SBP	BBJ	6:32698988:A:C	C	A	-0.005949	0.004276	0.1642	6	32698988	C	A	0.221428	0.105261
SBP	BBJ	6:34166533:C:T	T	C	-0.004822	0.02689	0.8577	6	34166533	T	C	-0.633321	0.474158
SBP	BBJ	6:34373649:A:G	G	A	0.005761	0.003937	0.1434	6	34373649	G	A	0.186146	0.0933336
SBP	BBJ	6:35388758:C:T	C	T	-0.001002	0.004622	0.8284	6	35388758	C	T	-0.19748	0.104093
SBP	BBJ	6:39165859:A:C	C	A	0.008315	0.006095	0.1725	6	39165859	C	A	0.104616	0.146401
SBP	BBJ	6:43349215:A:G	G	A	0.02821	0.004	1.765e-12	6	43349215	G	A	-0.62466	0.10424
SBP	BBJ	6:43758873:A:G	G	A	-0.003424	0.005019	0.4951	6	43758873	G	A	-0.237933	0.104352
SBP	BBJ	6:50683009:C:T	T	C	-0.001135	0.00586	0.8464	6	50683009	T	C	-0.137345	0.118478
SBP	BBJ	6:51040926:C:T	T	C	-0.01358	0.004533	0.002742	6	51040926	T	C	0.333067	0.114214
SBP	BBJ	6:56064197:C:T	C	T	-0.001183	0.004254	0.781	6	56064197	C	T	0.244156	0.118153
SBP	BBJ	6:7715689:C:T	C	T	0.009229	0.004596	0.04463	6	7715689	C	T	-0.188545	0.111735
SBP	BBJ	6:79657391:A:G	G	A	0.01281	0.00394	0.001151	6	79657391	G	A	-0.361742	0.1039
SBP	BBJ	6:82281417:C:T	T	C	0.001309	0.003865	0.7349	6	82281417	T	C	-0.191917	0.0992149
SBP	BBJ	6:97066242:C:T	C	T	0.01915	0.005865	0.001093	6	97066242	C	T	-0.564265	0.265537
SBP	BBJ	7:100492322:C:T	C	T	-0.005269	0.003866	0.1729	7	100492322	C	T	-0.190647	0.0943715
SBP	BBJ	7:106414069:G:T	T	G	0.01766	0.006264	0.00482	7	106414069	T	G	-0.707827	0.136597
SBP	BBJ	7:1142862:C:G	G	C	0.01908	0.004431	1.657e-05	7	1142862	G	C	-0.628394	0.109665
SBP	BBJ	7:123272278:C:T	T	C	-0.005669	0.005388	0.2928	7	123272278	T	C	0.211138	0.116675
SBP	BBJ	7:128576086:C:T	T	C	0.0123	0.006225	0.0481	7	128576086	T	C	0.29008	0.140207
SBP	BBJ	7:130432469:A:G	G	A	-0.01105	0.004419	0.01237	7	130432469	G	A	0.27288	0.104008
SBP	BBJ	7:130973495:C:T	C	T	0.01016	0.003963	0.01037	7	130973495	C	T	-0.118922	0.0955888
SBP	BBJ	7:131166993:A:G	A	G	0.001303	0.003818	0.733	7	131166993	A	G	-0.261795	0.104649
SBP	BBJ	7:131361319:A:G	A	G	-0.0105	0.003938	0.007684	7	131361319	A	G	0.290724	0.0939617
SBP	BBJ	7:134138380:A:C	C	A	-0.007045	0.003858	0.06783	7	134138380	C	A	0.227416	0.0961841
SBP	BBJ	7:139404666:A:C	A	C	-0.01336	0.004372	0.002239	7	139404666	A	C	0.472755	0.109794
SBP	BBJ	7:149474622:A:G	G	A	0.003542	0.01258	0.7783	7	149474622	G	A	0.000748312	0.389878
SBP	BBJ	7:150050111:A:G	A	G	-0.003201	0.00397	0.4201	7	150050111	A	G	0.253613	0.0937923
SBP	BBJ	7:150281362:A:G	G	A	0.0006316	0.003821	0.8687	7	150281362	G	A	-0.124357	0.0933623
SBP	BBJ	7:150500520:C:T	C	T	0.01291	0.01504	0.3909	7	150500520	C	T	-0.17163	0.205739
SBP	BBJ	7:150559287:A:G	G	A	-0.004976	0.004012	0.2149	7	150559287	G	A	-0.0842763	0.0965255
SBP	BBJ	7:150704843:A:G	G	A	-0.01443	0.004029	0.0003424	7	150704843	G	A	0.357542	0.098542
SBP	BBJ	7:150819169:C:T	C	T	0.001127	0.005827	0.8467	7	150819169	C	T	0.0163822	0.131534
SBP	BBJ	7:155744303:C:G	C	G	-0.002135	0.004218	0.6127	7	155744303	C	G	0.0751041	0.0964759
SBP	BBJ	7:18543250:A:G	A	G	0.008568	0.005641	0.1288	7	18543250	A	G	-0.081607	0.119195
SBP	BBJ	7:19049388:A:G	G	A	0.01738	0.004021	1.553e-05	7	19049388	G	A	-0.549944	0.10062
SBP	BBJ	7:1966831:A:G	A	G	-0.0001073	0.003963	0.9784	7	1966831	A	G	-0.0218887	0.099295
SBP	BBJ	7:22154454:A:G	G	A	0.00601	0.004538	0.1854	7	22154454	G	A	-0.178143	0.11506
SBP	BBJ	7:24738164:C:G	C	G	-0.01862	0.009953	0.06137	7	24738164	C	G	0.0467346	0.216572
SBP	BBJ	7:2529623:C:T	C	T	-0.01097	0.007039	0.1192	7	2529623	C	T	0.382644	0.132748
SBP	BBJ	7:2554092:C:G	C	G	-0.01457	0.007248	0.04437	7	2554092	C	G	0.434922	0.164943
SBP	BBJ	7:25887278:A:G	G	A	-0.007878	0.01363	0.5634	7	25887278	G	A	-0.0636771	0.23731
SBP	BBJ	7:25933447:A:G	G	A	-0.03623	0.01993	0.06906	7	25933447	G	A	0.330686	0.411481
SBP	BBJ	7:25989520:G:T	T	G	0.01774	0.01604	0.2687	7	25989520	T	G	-0.436343	0.261636
SBP	BBJ	7:27186596:A:G	A	G	0.0255	0.00516	7.728e-07	7	27186596	A	G	-0.638122	0.148452
SBP	BBJ	7:27245893:C:T	T	C	0.02528	0.003937	1.364e-10	7	27245893	T	C	-0.623109	0.0947988
SBP	BBJ	7:27299606:A:G	G	A	0.01465	0.003954	0.0002117	7	27299606	G	A	-0.30539	0.09478
SBP	BBJ	7:27324369:A:G	G	A	0.01005	0.009	0.2639	7	27324369	G	A	-0.446729	0.195061
SBP	BBJ	7:27397188:C:T	T	C	0.002587	0.003798	0.4958	7	27397188	T	C	0.248856	0.0939994
SBP	BBJ	7:27566315:A:T	T	A	-0.005798	0.003958	0.143	7	27566315	T	A	0.131144	0.096004
SBP	BBJ	7:28650761:C:T	T	C	0.007577	0.01114	0.4962	7	28650761	T	C	0.102371	0.181431
SBP	BBJ	7:40440233:C:T	C	T	-0.01486	0.003937	0.0001608	7	40440233	C	T	0.22572	0.0941692
SBP	BBJ	7:46008110:A:G	G	A	-0.01417	0.004578	0.001963	7	46008110	G	A	0.603718	0.114866
SBP	BBJ	7:4669949:A:G	A	G	0.009655	0.005214	0.06406	7	4669949	A	G	-0.224399	0.131994
SBP	BBJ	7:47548893:C:T	T	C	0.007143	0.003844	0.06316	7	47548893	T	C	-0.218948	0.09617
SBP	BBJ	7:71429308:A:G	A	G	-0.006058	0.004988	0.2246	7	71429308	A	G	0.0346578	0.116199
SBP	BBJ	7:77572461:C:T	T	C	0.01238	0.004856	0.01078	7	77572461	T	C	-0.24364	0.133985
SBP	BBJ	7:90320790:A:C	A	C	-0.0007253	0.004898	0.8823	7	90320790	A	C	-0.112253	0.11511
SBP	BBJ	7:92243672:A:G	G	A	-0.008585	0.006247	0.1693	7	92243672	G	A	0.494193	0.15616
SBP	BBJ	7:96463812:C:T	C	T	0.004512	0.003799	0.235	7	96463812	C	T	-0.0280935	0.0939001
SBP	BBJ	8:10064495:C:G	C	G	0.001228	0.004283	0.7744	8	10064495	C	G	0.181524	0.105395
SBP	BBJ	8:101676675:A:C	A	C	-0.004632	0.003918	0.237	8	101676675	A	C	0.406066	0.0939391
SBP	BBJ	8:10268736:A:G	A	G	-0.004591	0.004115	0.2645	8	10268736	A	G	0.12669	0.104268
SBP	BBJ	8:105873972:A:G	G	A	0.004174	0.004118	0.3108	8	105873972	G	A	-0.00455744	0.109143
SBP	BBJ	8:106325360:A:G	A	G	-0.007067	0.007283	0.3319	8	106325360	A	G	0.332573	0.142503
SBP	BBJ	8:10640065:C:G	C	G	-0.002427	0.004037	0.5478	8	10640065	C	G	0.210386	0.097392
SBP	BBJ	8:110090956:C:G	C	G	-0.01414	0.003939	0.0003302	8	110090956	C	G	0.261553	0.0942225
SBP	BBJ	8:11274554:C:T	C	T	-0.01949	0.009876	0.0484	8	11274554	C	T	-0.0789085	0.17537
SBP	BBJ	8:11323532:C:G	C	G	-0.01193	0.01192	0.3168	8	11323532	C	G	0.208209	0.279738
SBP	BBJ	8:11536332:C:T	T	C	-0.002962	0.006591	0.6532	8	11536332	T	C	-0.541839	0.162712
SBP	BBJ	8:11579171:C:G	C	G	-0.001769	0.005196	0.7335	8	11579171	C	G	0.40131	0.139148
SBP	BBJ	8:11604858:A:G	A	G	0.003188	0.004077	0.4342	8	11604858	A	G	-0.10238	0.101307
SBP	BBJ	8:11646262:A:G	G	A	0.002041	0.004566	0.6549	8	11646262	G	A	0.0905442	0.107531
SBP	BBJ	8:126500031:C:G	C	G	-0.003496	0.00538	0.5158	8	126500031	C	G	0.24037	0.126934
SBP	BBJ	8:126520544:A:G	G	A	0.003863	0.005032	0.4427	8	126520544	G	A	-0.245489	0.12233
SBP	BBJ	8:129170126:C:G	C	G	-0.004888	0.00578	0.3977	8	129170126	C	G	0.158656	0.139156
SBP	BBJ	8:129483956:C:T	C	T	0.002525	0.003884	0.5156	8	129483956	C	T	-0.220136	0.0988143
SBP	BBJ	8:135616959:G:T	T	G	0.01385	0.006386	0.03007	8	135616959	T	G	-0.37927	0.152289
SBP	BBJ	8:141057641:A:G	G	A	-0.001772	0.003856	0.6458	8	141057641	G	A	0.150559	0.0942804
SBP	BBJ	8:141812374:C:T	C	T	0.00797	0.004243	0.06029	8	141812374	C	T	-0.105392	0.0970974
SBP	BBJ	8:142216322:A:G	A	G	-0.004124	0.01018	0.6853	8	142216322	A	G	0.127626	0.220481
SBP	BBJ	8:142333425:C:T	C	T	0.002615	0.00572	0.6476	8	142333425	C	T	0.0747111	0.148075
SBP	BBJ	8:142441642:A:G	A	G	0.003662	0.004316	0.3963	8	142441642	A	G	-0.140191	0.098761
SBP	BBJ	8:143312933:A:C	A	C	-0.01412	0.004771	0.003083	8	143312933	A	C	0.240036	0.104024
SBP	BBJ	8:143991858:A:T	T	A	-0.0245	0.003982	7.58e-10	8	143991858	T	A	0.934889	0.0996294
SBP	BBJ	8:1721090:A:G	G	A	0.007615	0.004306	0.07697	8	1721090	G	A	-0.318416	0.109299
SBP	BBJ	8:23403424:C:T	T	C	0.01431	0.004049	0.0004074	8	23403424	T	C	-0.355785	0.0979637
SBP	BBJ	8:25889446:G:T	T	G	-0.009796	0.003902	0.01206	8	25889446	T	G	0.447875	0.0985626
SBP	BBJ	8:26013917:A:G	G	A	-0.008346	0.004381	0.05675	8	26013917	G	A	0.0288142	0.105411
SBP	BBJ	8:26029798:A:G	G	A	-0.003443	0.004185	0.4107	8	26029798	G	A	-0.0133674	0.120857
SBP	BBJ	8:30288272:C:T	T	C	-0.006985	0.003779	0.06459	8	30288272	T	C	0.169358	0.0972107
SBP	BBJ	8:38130025:A:G	G	A	0.009364	0.004059	0.02106	8	38130025	G	A	-0.585997	0.100991
SBP	BBJ	8:42324765:C:T	T	C	0.009863	0.003971	0.013	8	42324765	T	C	-0.156456	0.0940589
SBP	BBJ	8:51947549:C:T	C	T	0.01147	0.004542	0.01153	8	51947549	C	T	-0.305454	0.109857
SBP	BBJ	8:68920135:C:T	C	T	-0.005926	0.004859	0.2227	8	68920135	C	T	-0.204249	0.121403
SBP	BBJ	8:72469742:A:G	A	G	0.004206	0.004532	0.3534	8	72469742	A	G	-0.254535	0.107942
SBP	BBJ	8:76878957:G:T	G	T	-0.001474	0.004422	0.7389	8	76878957	G	T	0.348803	0.100127
SBP	BBJ	8:77329753:G:T	T	G	0.01201	0.00411	0.003471	8	77329753	T	G	-0.35039	0.0956935
SBP	BBJ	8:77690563:C:T	T	C	-0.002974	0.003797	0.4334	8	77690563	T	C	0.0739212	0.0951493
SBP	BBJ	8:81393697:C:T	C	T	-0.01438	0.008786	0.1017	8	81393697	C	T	0.606513	0.248907
SBP	BBJ	8:8273955:C:T	C	T	4.173e-05	0.004768	0.993	8	8273955	C	T	-0.300441	0.107589
SBP	BBJ	8:82797356:A:T	A	T	-0.00537	0.003903	0.1688	8	82797356	A	T	0.354494	0.0967999
SBP	BBJ	8:8536451:G:T	T	G	0.004935	0.007429	0.5065	8	8536451	T	G	0.357574	0.222961
SBP	BBJ	8:8599400:G:T	G	T	-0.006289	0.006445	0.3292	8	8599400	G	T	-0.041919	0.149264
SBP	BBJ	8:92149429:C:T	T	C	0.007148	0.00404	0.07679	8	92149429	T	C	-0.0240502	0.0948381
SBP	BBJ	8:95253197:A:T	A	T	0.001869	0.005555	0.7365	8	95253197	A	T	-0.303945	0.130422
SBP	BBJ	8:95969257:A:G	G	A	0.002991	0.004211	0.4776	8	95969257	G	A	0.141016	0.101468
SBP	BBJ	8:9678593:A:G	A	G	-0.008625	0.00692	0.2126	8	9678593	A	G	-0.203063	0.146752
SBP	BBJ	9:112757346:A:G	A	G	-0.003445	0.004865	0.4789	9	112757346	A	G	0.304009	0.136306
SBP	BBJ	9:113166792:A:T	A	T	-0.002878	0.007053	0.6833	9	113166792	A	T	-0.0316349	0.166479
SBP	BBJ	9:116696625:C:T	C	T	-0.004288	0.004362	0.3256	9	116696625	C	T	0.150061	0.0998072
SBP	BBJ	9:116941019:C:T	C	T	-0.002056	0.003984	0.6057	9	116941019	C	T	-0.157568	0.0945432
SBP	BBJ	9:119359745:A:G	G	A	-0.002706	0.004028	0.5018	9	119359745	G	A	0.19573	0.100145
SBP	BBJ	9:119406202:C:T	C	T	0.00218	0.005328	0.6824	9	119406202	C	T	-0.169663	0.133427
SBP	BBJ	9:123516572:A:G	A	G	-0.01186	0.004038	0.003304	9	123516572	A	G	0.186677	0.0941339
SBP	BBJ	9:125624164:C:T	T	C	-0.004208	0.00434	0.3322	9	125624164	T	C	0.429195	0.0985943
SBP	BBJ	9:127044135:C:G	G	C	-0.001209	0.004845	0.803	9	127044135	G	C	0.266421	0.114184
SBP	BBJ	9:128498594:C:T	C	T	-0.007356	0.004153	0.07652	9	128498594	C	T	0.0920652	0.0988981
SBP	BBJ	9:130309028:C:T	T	C	-0.006736	0.004897	0.169	9	130309028	T	C	-0.156949	0.1315
SBP	BBJ	9:136906752:A:G	G	A	0.05869	0.04877	0.2288	9	136906752	G	A	0.34238	0.42076
SBP	BBJ	9:139852224:C:T	T	C	-0.01196	0.005493	0.02946	9	139852224	T	C	0.110589	0.130567
SBP	BBJ	9:211762:C:G	C	G	-0.0001108	0.004107	0.9785	9	211762	C	G	0.176505	0.100008
SBP	BBJ	9:22942770:C:T	T	C	-0.006461	0.003963	0.103	9	22942770	T	C	0.0898802	0.0975892
SBP	BBJ	9:34223553:C:T	C	T	-0.01039	0.004085	0.01099	9	34223553	C	T	0.150216	0.110096
SBP	BBJ	9:4117713:C:T	C	T	0.01626	0.004513	0.0003136	9	4117713	C	T	-0.21892	0.104052
SBP	BBJ	9:4334791:C:G	G	C	-0.01059	0.00442	0.0166	9	4334791	G	C	0.421318	0.0976461
SBP	BBJ	9:77238558:A:G	A	G	0.003391	0.0088	0.7	9	77238558	A	G	0.426077	0.173949
SBP	BBJ	9:9350706:C:T	T	C	-0.001288	0.003983	0.7464	9	9350706	T	C	0.11959	0.100442
SBP	BBJ	9:94201341:C:T	T	C	-0.002598	0.004264	0.5423	9	94201341	T	C	-0.325598	0.106665
SBP	BBJ	9:95201540:A:T	T	A	-0.008352	0.004359	0.05537	9	95201540	T	A	0.34726	0.128581
DBP	BBJ	10:102075479:A:G	G	A	-0.01126	0.01151	0.328	10	102075479	G	A	-0.215235	0.103168
DBP	BBJ	10:102643219:C:G	C	G	0.007799	0.004265	0.06748	10	102643219	C	G	-0.135315	0.0591524
DBP	BBJ	10:102899215:A:G	G	A	-0.0007194	0.004867	0.8825	10	102899215	G	A	-0.0438297	0.0590169
DBP	BBJ	10:103245361:C:G	G	C	0.0003763	0.004673	0.9358	10	103245361	G	C	-0.00205704	0.0774411
DBP	BBJ	10:104386309:A:T	T	A	0.01674	0.004599	0.0002739	10	104386309	T	A	-0.37303	0.0560025
DBP	BBJ	10:104812052:A:C	A	C	0.01251	0.006787	0.06518	10	104812052	A	C	-0.341736	0.0658685
DBP	BBJ	10:104952499:C:T	C	T	-0.01736	0.00453	0.0001271	10	104952499	C	T	0.354927	0.180274
DBP	BBJ	10:104957629:A:T	T	A	-0.01819	0.004626	8.386e-05	10	104957629	T	A	0.638148	0.0596452
DBP	BBJ	10:105375357:A:G	G	A	-0.003665	0.004122	0.3739	10	105375357	G	A	-0.0545211	0.0681305
DBP	BBJ	10:105459116:A:G	G	A	0.002747	0.005883	0.6406	10	105459116	G	A	-0.0824837	0.0730106
DBP	BBJ	10:105518817:C:G	C	G	0.005104	0.004002	0.2022	10	105518817	C	G	-0.13632	0.05376
DBP	BBJ	10:105613417:A:G	G	A	0.003475	0.004848	0.4735	10	105613417	G	A	-0.166855	0.0729364
DBP	BBJ	10:105639421:A:G	G	A	-0.03659	0.0273	0.1801	10	105639421	G	A	0.307817	0.218044
DBP	BBJ	10:115746551:A:C	A	C	0.01379	0.004016	0.0005973	10	115746551	A	C	-0.0181102	0.0577402
DBP	BBJ	10:115792062:A:G	G	A	0.002449	0.004786	0.6089	10	115792062	G	A	-0.17085	0.0591001
DBP	BBJ	10:115845762:C:T	T	C	-0.004748	0.005347	0.3746	10	115845762	T	C	0.119437	0.0721155
DBP	BBJ	10:122968964:A:G	G	A	0.003318	0.00461	0.4716	10	122968964	G	A	-0.240272	0.0578891
DBP	BBJ	10:133729749:A:G	A	G	0.001013	0.004642	0.8272	10	133729749	A	G	0.0623379	0.054393
DBP	BBJ	10:134320629:A:G	G	A	-0.003446	0.004574	0.4512	10	134320629	G	A	-0.277825	0.0778263
DBP	BBJ	10:134459388:A:G	A	G	0.0113	0.004193	0.007062	10	134459388	A	G	-0.25741	0.0559167
DBP	BBJ	10:13523937:C:T	C	T	-0.00114	0.004123	0.7821	10	13523937	C	T	-0.0633991	0.0574647
DBP	BBJ	10:18355749:C:T	T	C	-0.01089	0.003868	0.004893	10	18355749	T	C	0.0107787	0.0547826
DBP	BBJ	10:18442482:C:T	C	T	0.003694	0.003891	0.3424	10	18442482	C	T	-0.219318	0.0535802
DBP	BBJ	10:18468505:C:T	C	T	0.001268	0.01293	0.9219	10	18468505	C	T	0.0348516	0.161795
DBP	BBJ	10:18506911:A:G	G	A	-0.001216	0.004213	0.7728	10	18506911	G	A	0.0322019	0.0605896
DBP	BBJ	10:18553968:A:G	G	A	0.007321	0.003921	0.06191	10	18553968	G	A	0.124588	0.0597716
DBP	BBJ	10:18627285:A:G	A	G	-0.004409	0.00396	0.2655	10	18627285	A	G	0.0271824	0.0578448
DBP	BBJ	10:18727901:A:G	A	G	0.009071	0.003974	0.02245	10	18727901	A	G	-0.1248	0.0535743
DBP	BBJ	10:18790858:C:T	T	C	-0.005273	0.003804	0.1658	10	18790858	T	C	0.0254426	0.0525009
DBP	BBJ	10:27930359:A:T	A	T	0.003624	0.00392	0.3552	10	27930359	A	T	0.144611	0.0532515
DBP	BBJ	10:28233469:A:T	T	A	0.0001642	0.004043	0.9676	10	28233469	T	A	-0.00232564	0.0540025
DBP	BBJ	10:28924901:C:T	T	C	-0.006651	0.004085	0.1035	10	28924901	T	C	0.136863	0.0537031
DBP	BBJ	10:30317949:C:T	C	T	-0.001861	0.005115	0.716	10	30317949	C	T	-0.0503125	0.0643276
DBP	BBJ	10:32590362:G:T	T	G	0.004356	0.005206	0.4027	10	32590362	T	G	-0.0376632	0.0798506
DBP	BBJ	10:4124568:G:T	G	T	-0.03496	0.009975	0.0004573	10	4124568	G	T	0.341358	0.101169
DBP	BBJ	10:45379759:C:T	T	C	-0.008398	0.003855	0.02936	10	45379759	T	C	0.255197	0.0532045
DBP	BBJ	10:48411796:G:T	G	T	-0.007644	0.004028	0.05771	10	48411796	G	T	0.195706	0.0523842
DBP	BBJ	10:60588553:C:T	T	C	0.01304	0.004224	0.002029	10	60588553	T	C	-0.0190616	0.0600869
DBP	BBJ	10:62390726:C:T	T	C	-0.01332	0.003826	0.0004982	10	62390726	T	C	0.203081	0.053788
DBP	BBJ	10:63290276:C:G	G	C	0.006347	0.004418	0.1508	10	63290276	G	C	-0.0626269	0.057382
DBP	BBJ	10:64564892:G:T	G	T	-0.008702	0.004878	0.07443	10	64564892	G	T	0.251728	0.0780971
DBP	BBJ	10:64637908:A:G	G	A	0.01277	0.00688	0.0635	10	64637908	G	A	0.011113	0.073929
DBP	BBJ	10:65335315:C:T	T	C	0.006683	0.004088	0.1021	10	65335315	T	C	-0.165741	0.0557351
DBP	BBJ	10:70330410:A:G	A	G	0.00388	0.004611	0.4001	10	70330410	A	G	-0.164764	0.0702716
DBP	BBJ	10:75410052:A:G	G	A	-0.01124	0.008582	0.1902	10	75410052	G	A	0.375401	0.124444
DBP	BBJ	10:76243549:A:C	C	A	-0.002398	0.003881	0.5368	10	76243549	C	A	0.221119	0.0550436
DBP	BBJ	10:82214586:A:C	A	C	-0.0113	0.01637	0.49	10	82214586	A	C	0.491183	0.185357
DBP	BBJ	10:91153699:C:T	T	C	1.008e-05	0.004607	0.9983	10	91153699	T	C	0.0115357	0.0742269
DBP	BBJ	10:95900004:A:G	A	G	0.004768	0.00386	0.2168	10	95900004	A	G	-0.098051	0.0538573
DBP	BBJ	10:96039597:C:G	G	C	-0.0131	0.00383	0.0006248	10	96039597	G	C	0.455225	0.0528954
DBP	BBJ	10:96132617:A:G	A	G	-0.01069	0.004057	0.008419	10	96132617	A	G	0.422362	0.0545334
DBP	BBJ	11:100610546:C:T	T	C	0.02267	0.003808	2.622e-09	11	100610546	T	C	-0.459326	0.0525945
DBP	BBJ	11:100721070:C:T	C	T	-0.01583	0.003815	3.322e-05	11	100721070	C	T	0.264264	0.0534352
DBP	BBJ	11:10273128:C:T	C	T	-0.001388	0.008067	0.8634	11	10273128	C	T	-0.279797	0.135238
DBP	BBJ	11:10649161:A:C	C	A	0.003523	0.004074	0.3871	11	10649161	C	A	0.0546335	0.0606243
DBP	BBJ	11:10676987:C:T	T	C	0.02902	0.03083	0.3466	11	10676987	T	C	0.322853	0.209609
DBP	BBJ	11:107081841:C:T	C	T	0.01333	0.003876	0.0005862	11	107081841	C	T	-0.177576	0.0548213
DBP	BBJ	11:107096729:A:C	C	A	-0.01682	0.005463	0.002076	11	107096729	C	A	0.101382	0.0750111
DBP	BBJ	11:111535105:C:T	C	T	0.01515	0.01211	0.2111	11	111535105	C	T	-0.174262	0.156946
DBP	BBJ	11:116097136:A:T	T	A	0.0019	0.004388	0.665	11	116097136	T	A	0.00592244	0.0560189
DBP	BBJ	11:116707338:A:G	A	G	-0.003521	0.003917	0.3687	11	116707338	A	G	0.164696	0.0548039
DBP	BBJ	11:122521123:C:T	C	T	0.01797	0.007325	0.01417	11	122521123	C	T	-0.294267	0.0907847
DBP	BBJ	11:122610115:A:G	A	G	0.006707	0.004015	0.09483	11	122610115	A	G	0.14773	0.0557536
DBP	BBJ	11:130280725:A:C	C	A	0.0132	0.00719	0.06634	11	130280725	C	A	-0.3312	0.204278
DBP	BBJ	11:13295353:G:T	G	T	0.01987	0.004276	3.383e-06	11	13295353	G	T	-0.100411	0.0527373
DBP	BBJ	11:14788963:A:G	A	G	0.003083	0.003907	0.4301	11	14788963	A	G	-0.0242972	0.0537238
DBP	BBJ	11:1616088:C:T	T	C	-0.009017	0.00404	0.02562	11	1616088	T	C	0.140881	0.0542405
DBP	BBJ	11:16304089:A:C	A	C	0.01799	0.00471	0.0001332	11	16304089	A	C	-0.412266	0.0586738
DBP	BBJ	11:16917869:C:T	C	T	0.009617	0.004851	0.04744	11	16917869	C	T	-0.256619	0.0682144
DBP	BBJ	11:17372443:A:C	C	A	0.009386	0.004117	0.02261	11	17372443	C	A	0.00326978	0.055471
DBP	BBJ	11:1876157:A:G	G	A	-0.001168	0.004758	0.8061	11	1876157	G	A	-0.203846	0.0625386
DBP	BBJ	11:1885225:C:T	C	T	-0.05088	0.0106	1.588e-06	11	1885225	C	T	0.427354	0.110257
DBP	BBJ	11:1887068:G:T	T	G	0.02535	0.004764	1.031e-07	11	1887068	T	G	-0.448357	0.0597465
DBP	BBJ	11:1989274:A:G	A	G	0.0003644	0.004601	0.9369	11	1989274	A	G	0.103031	0.0573276
DBP	BBJ	11:2019496:A:C	C	A	0.002116	0.003819	0.5795	11	2019496	C	A	-0.167465	0.0535124
DBP	BBJ	11:22515533:A:G	G	A	0.005052	0.00533	0.3433	11	22515533	G	A	-0.2261	0.0924557
DBP	BBJ	11:27338689:G:T	G	T	0.001375	0.003932	0.7265	11	27338689	G	T	0.0776168	0.054132
DBP	BBJ	11:27621552:G:T	G	T	0.002068	0.004451	0.6422	11	27621552	G	T	0.0471517	0.060739
DBP	BBJ	11:27734420:C:T	T	C	-0.01645	0.01051	0.1175	11	27734420	T	C	0.0332446	0.120602
DBP	BBJ	11:28483787:A:G	G	A	0.003673	0.003836	0.3384	11	28483787	G	A	-0.149979	0.0536664
DBP	BBJ	11:31000774:C:T	C	T	0.02373	0.01152	0.03933	11	31000774	C	T	0.00306751	0.185255
DBP	BBJ	11:31821467:A:G	A	G	-0.002326	0.004058	0.5666	11	31821467	A	G	-0.0255761	0.0594452
DBP	BBJ	11:46169659:A:G	A	G	0.006896	0.005322	0.195	11	46169659	A	G	0.0233391	0.0633885
DBP	BBJ	11:47410888:G:T	G	T	0.00768	0.004962	0.1217	11	47410888	G	T	-0.0379101	0.057528
DBP	BBJ	11:48701823:A:G	A	G	-0.01124	0.006087	0.06477	11	48701823	A	G	0.242613	0.0695549
DBP	BBJ	11:57448117:C:T	C	T	-0.003151	0.004751	0.5073	11	57448117	C	T	0.0095382	0.0618256
DBP	BBJ	11:58376276:C:T	C	T	-0.004262	0.004697	0.3642	11	58376276	C	T	0.250859	0.0652413
DBP	BBJ	11:61278246:C:T	T	C	-0.01749	0.003835	5.105e-06	11	61278246	T	C	0.470446	0.0539404
DBP	BBJ	11:63882495:C:T	C	T	0.001625	0.003809	0.6696	11	63882495	C	T	0.0414136	0.0527806
DBP	BBJ	11:65405600:G:T	G	T	-0.01491	0.004266	0.0004756	11	65405600	G	T	0.307495	0.0606918
DBP	BBJ	11:68023742:C:G	G	C	0.01382	0.005446	0.01117	11	68023742	G	C	-0.143982	0.0850588
DBP	BBJ	11:68968149:A:C	C	A	-0.02455	0.01248	0.04913	11	68968149	C	A	-0.0415433	0.146971
DBP	BBJ	11:69075538:C:T	C	T	-0.01586	0.004898	0.001202	11	69075538	C	T	0.100893	0.0657103
DBP	BBJ	11:69263864:C:T	C	T	-0.0001577	0.003777	0.9667	11	69263864	C	T	-0.0674184	0.05724
DBP	BBJ	11:70005641:A:G	G	A	-0.007103	0.004917	0.1486	11	70005641	G	A	-0.0529722	0.0563979
DBP	BBJ	11:72006086:C:T	C	T	0.005471	0.005144	0.2875	11	72006086	C	T	-0.194935	0.062487
DBP	BBJ	11:73068571:C:T	T	C	0.001662	0.009082	0.8548	11	73068571	T	C	0.00761896	0.125592
DBP	BBJ	11:74374950:A:G	G	A	0.00641	0.00392	0.102	11	74374950	G	A	-0.123399	0.0574155
DBP	BBJ	11:76218590:G:T	T	G	-0.006851	0.009456	0.4688	11	76218590	T	G	-0.224693	0.102301
DBP	BBJ	11:77637570:C:T	T	C	0.0042	0.004312	0.3301	11	77637570	T	C	-0.176591	0.0623981
DBP	BBJ	11:77940075:A:G	G	A	0.001725	0.003816	0.6512	11	77940075	G	A	0.100913	0.0539586
DBP	BBJ	11:8056799:A:G	G	A	0.02261	0.02476	0.3613	11	8056799	G	A	-0.0115148	0.190981
DBP	BBJ	11:8247020:C:T	T	C	0.0002957	0.00515	0.9542	11	8247020	T	C	0.0238146	0.0613966
DBP	BBJ	11:8738843:C:T	T	C	-0.001249	0.00445	0.7789	11	8738843	T	C	-0.0437966	0.0526329
DBP	BBJ	11:89224718:G:T	G	T	0.00314	0.00421	0.4557	11	89224718	G	T	0.132165	0.0551612
DBP	BBJ	11:95308854:A:T	T	A	-0.004119	0.00545	0.4498	11	95308854	T	A	0.203806	0.0784456
DBP	BBJ	11:9769562:C:G	C	G	0.0197	0.003909	4.677e-07	11	9769562	C	G	-0.300373	0.0530002
DBP	BBJ	11:9856524:A:G	A	G	0.007379	0.004907	0.1327	11	9856524	A	G	-0.114301	0.0691028
DBP	BBJ	12:105841801:C:T	C	T	-0.004945	0.003895	0.2043	12	105841801	C	T	0.117007	0.0533727
DBP	BBJ	12:110571845:A:G	A	G	0.01049	0.006566	0.1102	12	110571845	A	G	0.249573	0.0886149
DBP	BBJ	12:111261871:C:T	T	C	0.0147	0.004178	0.0004346	12	111261871	T	C	0.000114557	0.0561785
DBP	BBJ	12:111619440:C:T	T	C	-0.02334	0.003985	4.681e-09	12	111619440	T	C	0.248276	0.0536297
DBP	BBJ	12:111634757:A:G	A	G	0.03233	0.01578	0.04043	12	111634757	A	G	0.0801156	0.150805
DBP	BBJ	12:112241552:A:T	T	A	-0.02685	0.00439	9.625e-10	12	112241552	T	A	0.278864	0.0544008
DBP	BBJ	12:113143565:C:T	T	C	0.02114	0.004256	6.758e-07	12	113143565	T	C	-0.29033	0.059517
DBP	BBJ	12:113273531:C:T	T	C	0.0231	0.003988	6.897e-09	12	113273531	T	C	-0.176947	0.0565984
DBP	BBJ	12:115181105:A:G	G	A	-0.0004546	0.004176	0.9133	12	115181105	G	A	-0.0580074	0.05519
DBP	BBJ	12:115373552:C:T	T	C	0.01451	0.00384	0.0001577	12	115373552	T	C	-0.122672	0.0574053
DBP	BBJ	12:115509667:A:G	G	A	-0.01583	0.003817	3.356e-05	12	115509667	G	A	0.188038	0.0539362
DBP	BBJ	12:115544823:A:C	A	C	-0.04432	0.008052	3.7e-08	12	115544823	A	C	0.210361	0.0931139
DBP	BBJ	12:115552878:C:G	G	C	-0.0315	0.00435	4.44e-13	12	115552878	G	C	0.357493	0.0614777
DBP	BBJ	12:115685671:C:T	T	C	-0.003775	0.004066	0.3532	12	115685671	T	C	0.00854142	0.0593573
DBP	BBJ	12:115934758:A:G	G	A	-0.0009641	0.006258	0.8776	12	115934758	G	A	0.110834	0.0764245
DBP	BBJ	12:116204658:A:T	T	A	-0.01783	0.004156	1.778e-05	12	116204658	T	A	0.327928	0.055181
DBP	BBJ	12:120813921:C:T	T	C	0.008625	0.007596	0.2562	12	120813921	T	C	-0.279955	0.0857877
DBP	BBJ	12:121471337:A:G	G	A	0.003984	0.003792	0.2934	12	121471337	G	A	-0.00417801	0.0525534
DBP	BBJ	12:121891994:C:T	C	T	0.00457	0.004222	0.279	12	121891994	C	T	0.110086	0.0542626
DBP	BBJ	12:122606837:C:T	C	T	-0.0007746	0.003782	0.8377	12	122606837	C	T	0.0870147	0.052399
DBP	BBJ	12:123760729:G:T	G	T	0.01438	0.0121	0.2348	12	123760729	G	T	-0.0169548	0.132946
DBP	BBJ	12:124820705:A:G	A	G	0.002178	0.005621	0.6984	12	124820705	A	G	-0.130895	0.0945095
DBP	BBJ	12:12890626:A:C	C	A	-0.01202	0.003833	0.001719	12	12890626	C	A	0.229846	0.0543676
DBP	BBJ	12:19554817:C:G	C	G	0.0022	0.004643	0.6355	12	19554817	C	G	0.125224	0.0576882
DBP	BBJ	12:19957351:A:G	A	G	-0.0007279	0.003929	0.853	12	19957351	A	G	0.103865	0.0528191
DBP	BBJ	12:20190630:A:T	A	T	0.01398	0.003788	0.0002234	12	20190630	A	T	-0.330109	0.0526357
DBP	BBJ	12:20279290:A:G	G	A	0.004945	0.004416	0.2628	12	20279290	G	A	-0.152005	0.0595455
DBP	BBJ	12:20335853:A:T	A	T	-0.003231	0.00532	0.5437	12	20335853	A	T	-0.124727	0.0638675
DBP	BBJ	12:20351276:A:T	A	T	0.003615	0.01398	0.796	12	20351276	A	T	0.188446	0.211347
DBP	BBJ	12:20470857:A:G	A	G	-0.007654	0.006279	0.2229	12	20470857	A	G	-0.0608434	0.0722008
DBP	BBJ	12:2184466:C:G	G	C	-0.0004209	0.004012	0.9164	12	2184466	G	C	0.0106068	0.0526103
DBP	BBJ	12:24163241:C:T	T	C	-0.001914	0.003927	0.6261	12	24163241	T	C	-0.049482	0.0554869
DBP	BBJ	12:2521579:A:G	G	A	0.00506	0.00411	0.2183	12	2521579	G	A	-0.133506	0.0574833
DBP	BBJ	12:26470813:A:C	A	C	0.0102	0.006047	0.0917	12	26470813	A	C	0.0314874	0.0767353
DBP	BBJ	12:26491475:C:T	T	C	0.003737	0.003821	0.3281	12	26491475	T	C	-0.158693	0.0539054
DBP	BBJ	12:27398478:A:C	A	C	0.006995	0.005124	0.1722	12	27398478	A	C	0.175959	0.0815914
DBP	BBJ	12:42540280:A:G	G	A	0.006652	0.003894	0.08759	12	42540280	G	A	-0.115369	0.0541471
DBP	BBJ	12:48152605:C:G	G	C	-0.004164	0.004736	0.3792	12	48152605	G	C	0.0256516	0.0671749
DBP	BBJ	12:48210787:C:T	C	T	0.02863	0.01132	0.01146	12	48210787	C	T	-0.0224023	0.144612
DBP	BBJ	12:48213942:G:T	G	T	0.01477	0.009973	0.1385	12	48213942	G	T	0.0207443	0.157112
DBP	BBJ	12:50511408:C:T	T	C	0.006518	0.007917	0.4103	12	50511408	T	C	0.0170109	0.0942156
DBP	BBJ	12:50609661:C:T	C	T	-0.01754	0.01161	0.1308	12	50609661	C	T	-0.154602	0.190375
DBP	BBJ	12:50879957:C:T	T	C	-0.0001036	0.004299	0.9808	12	50879957	T	C	-0.159501	0.0546249
DBP	BBJ	12:52305069:G:T	G	T	0.01404	0.004206	0.0008459	12	52305069	G	T	-0.0660948	0.0572422
DBP	BBJ	12:53441990:A:G	A	G	0.01599	0.005599	0.004292	12	53441990	A	G	-0.0975038	0.0763863
DBP	BBJ	12:5417856:G:T	G	T	-0.003878	0.008381	0.6436	12	5417856	G	T	0.0538937	0.0914861
DBP	BBJ	12:54434277:C:T	C	T	-0.01537	0.003849	6.511e-05	12	54434277	C	T	0.285798	0.054539
DBP	BBJ	12:56480648:A:G	G	A	-0.00892	0.004804	0.06332	12	56480648	G	A	0.141001	0.0618981
DBP	BBJ	12:57098040:C:T	T	C	-0.008704	0.004143	0.03566	12	57098040	T	C	0.0840864	0.064555
DBP	BBJ	12:58003922:A:G	G	A	0.002474	0.009777	0.8002	12	58003922	G	A	0.0619971	0.109785
DBP	BBJ	12:67783108:C:T	T	C	-0.002767	0.003991	0.4881	12	67783108	T	C	0.110746	0.065622
DBP	BBJ	12:69855910:A:G	G	A	-0.008229	0.003974	0.03839	12	69855910	G	A	0.00406564	0.0538468
DBP	BBJ	12:70380258:A:G	A	G	0.001422	0.003915	0.7165	12	70380258	A	G	0.0675498	0.055659
DBP	BBJ	12:79648170:A:T	A	T	0.003001	0.005362	0.5757	12	79648170	A	T	0.0599005	0.0864158
DBP	BBJ	12:8832203:A:G	A	G	-0.01707	0.01198	0.1543	12	8832203	A	G	0.191392	0.200997
DBP	BBJ	12:89617720:A:G	G	A	0.005375	0.00399	0.1779	12	89617720	G	A	-0.123686	0.059344
DBP	BBJ	12:89726027:A:G	G	A	-0.01145	0.004486	0.01071	12	89726027	G	A	0.0398416	0.055657
DBP	BBJ	12:89797700:C:T	T	C	-0.008327	0.003872	0.03149	12	89797700	T	C	-0.0217126	0.0566464
DBP	BBJ	12:90025622:A:G	G	A	0.02589	0.00392	4.027e-11	12	90025622	G	A	-0.515238	0.0541552
DBP	BBJ	12:90109337:C:T	T	C	0.01817	0.00442	3.942e-05	12	90109337	T	C	-0.441047	0.0618902
DBP	BBJ	12:90334829:G:T	G	T	-0.01399	0.003955	0.0004029	12	90334829	G	T	0.279908	0.0544896
DBP	BBJ	12:9082581:A:G	A	G	0.004492	0.0047	0.3392	12	9082581	A	G	-0.0837883	0.0561183
DBP	BBJ	12:94144175:A:G	A	G	-0.001757	0.005538	0.751	12	94144175	A	G	0.165448	0.0858372
DBP	BBJ	12:96717095:A:G	G	A	-0.009186	0.004629	0.0472	12	96717095	G	A	0.067566	0.0582971
DBP	BBJ	13:110835049:C:T	C	T	-0.001527	0.003947	0.6988	13	110835049	C	T	-0.14685	0.0548152
DBP	BBJ	13:110873556:C:G	G	C	-0.01356	0.004699	0.003916	13	110873556	G	C	0.0338245	0.0549423
DBP	BBJ	13:110910714:A:G	A	G	0.00117	0.005292	0.825	13	110910714	A	G	-0.102532	0.0723976
DBP	BBJ	13:110954237:A:G	A	G	-0.0002755	0.004311	0.949	13	110954237	A	G	-0.281698	0.0558837
DBP	BBJ	13:111014716:A:G	A	G	-0.002098	0.005158	0.6843	13	111014716	A	G	0.0103333	0.068421
DBP	BBJ	13:114454891:A:G	A	G	0.001032	0.004039	0.7983	13	114454891	A	G	-0.105391	0.055549
DBP	BBJ	13:115000365:A:C	C	A	0.005267	0.004951	0.2874	13	115000365	C	A	-0.118972	0.0860622
DBP	BBJ	13:25257917:C:T	C	T	0.01608	0.00622	0.009729	13	25257917	C	T	0.00203561	0.0679866
DBP	BBJ	13:30146201:C:T	C	T	-0.009582	0.003916	0.0144	13	30146201	C	T	0.199682	0.0558701
DBP	BBJ	13:32191408:A:C	A	C	-0.01037	0.00687	0.1313	13	32191408	A	C	0.149198	0.0896189
DBP	BBJ	13:38249726:A:C	C	A	0.004082	0.004333	0.3461	13	38249726	C	A	0.0119503	0.0769409
DBP	BBJ	13:41967193:A:G	A	G	-0.004212	0.004419	0.3405	13	41967193	A	G	-0.132866	0.0615911
DBP	BBJ	13:50564490:C:G	C	G	0.02563	0.01324	0.05282	13	50564490	C	G	0.0342264	0.141296
DBP	BBJ	13:51100097:A:G	G	A	-0.000534	0.005646	0.9246	13	51100097	G	A	0.0420362	0.0991968
DBP	BBJ	13:51489186:A:G	G	A	0.006128	0.0181	0.735	13	51489186	G	A	0.242042	0.193707
DBP	BBJ	13:58316637:G:T	G	T	0.006006	0.003781	0.1121	13	58316637	G	T	-0.046902	0.0534297
DBP	BBJ	13:72364382:A:C	C	A	0.01073	0.004781	0.02475	13	72364382	C	A	-0.343969	0.0736657
DBP	BBJ	13:73119617:A:G	G	A	0.006758	0.006595	0.3055	13	73119617	G	A	-0.123676	0.0827044
DBP	BBJ	13:80707408:A:C	A	C	6.802e-05	0.004285	0.9873	13	80707408	A	C	-0.089197	0.0608767
DBP	BBJ	13:97988689:A:G	A	G	-0.008635	0.008051	0.2835	13	97988689	A	G	0.053857	0.0963969
DBP	BBJ	14:100184783:A:G	A	G	-0.004288	0.004486	0.3392	14	100184783	A	G	0.0298654	0.0597621
DBP	BBJ	14:103859962:C:T	C	T	-0.003891	0.01051	0.7111	14	103859962	C	T	0.170171	0.128145
DBP	BBJ	14:104027995:C:T	C	T	0.003336	0.004244	0.4319	14	104027995	C	T	-0.0114444	0.0550925
DBP	BBJ	14:21899631:C:T	C	T	-0.003546	0.003889	0.3619	14	21899631	C	T	0.0324378	0.0548451
DBP	BBJ	14:24830850:C:T	T	C	-0.008863	0.004109	0.03103	14	24830850	T	C	0.0862549	0.0585133
DBP	BBJ	14:31381351:C:T	T	C	0.01147	0.003863	0.002979	14	31381351	T	C	-0.118758	0.0524396
DBP	BBJ	14:35871217:A:G	G	A	0.004977	0.004106	0.2255	14	35871217	G	A	-0.0337593	0.0532835
DBP	BBJ	14:50856641:A:G	A	G	0.003486	0.003802	0.3592	14	50856641	A	G	0.12382	0.0536487
DBP	BBJ	14:53350479:A:G	A	G	-0.001176	0.004316	0.7853	14	53350479	A	G	0.0392549	0.0584833
DBP	BBJ	14:53420358:A:G	A	G	-0.0001478	0.004284	0.9725	14	53420358	A	G	-0.167963	0.0546213
DBP	BBJ	14:60700903:C:G	G	C	-0.01502	0.007717	0.05161	14	60700903	G	C	0.185437	0.0822159
DBP	BBJ	14:67987543:C:T	T	C	-0.005616	0.003808	0.1402	14	67987543	T	C	0.0929191	0.0538852
DBP	BBJ	14:68010224:C:G	G	C	-0.004884	0.004039	0.2266	14	68010224	G	C	0.150247	0.0545566
DBP	BBJ	14:69260028:A:G	G	A	0.03333	0.01697	0.04957	14	69260028	G	A	-0.27497	0.306023
DBP	BBJ	14:70456664:G:T	G	T	0.006918	0.003786	0.06766	14	70456664	G	T	-0.196231	0.0540548
DBP	BBJ	14:72469591:A:G	G	A	0.004879	0.003956	0.2175	14	72469591	G	A	-0.106322	0.0569712
DBP	BBJ	14:73279420:C:T	T	C	-0.007108	0.003859	0.06547	14	73279420	T	C	0.182769	0.0525322
DBP	BBJ	15:100159557:C:G	G	C	0.01189	0.00519	0.02202	15	100159557	G	C	-0.220281	0.0581131
DBP	BBJ	15:26105602:C:T	C	T	-0.008284	0.004249	0.05123	15	26105602	C	T	0.108561	0.0535189
DBP	BBJ	15:40317792:G:T	T	G	0.00452	0.003865	0.2422	15	40317792	T	G	-0.0826545	0.0567383
DBP	BBJ	15:40908207:A:C	A	C	0.006034	0.003799	0.1122	15	40908207	A	C	-0.0448791	0.0530355
DBP	BBJ	15:41311799:C:T	T	C	-0.01288	0.004203	0.002184	15	41311799	T	C	0.256111	0.0565014
DBP	BBJ	15:41974660:C:T	T	C	0.003004	0.00502	0.5496	15	41974660	T	C	-0.103411	0.0680762
DBP	BBJ	15:43919081:C:T	T	C	-0.002141	0.004685	0.6477	15	43919081	T	C	-0.0381755	0.0552719
DBP	BBJ	15:48810499:G:T	G	T	0.001528	0.003804	0.6879	15	48810499	G	T	-0.0548482	0.0547836
DBP	BBJ	15:53902901:C:T	C	T	-0.0007109	0.0041	0.8623	15	53902901	C	T	0.114256	0.0544241
DBP	BBJ	15:66861959:C:T	C	T	-0.00434	0.005918	0.4634	15	66861959	C	T	-0.0213031	0.0694802
DBP	BBJ	15:66915394:G:T	G	T	0.00219	0.00506	0.6651	15	66915394	G	T	0.0653094	0.0896849
DBP	BBJ	15:66931617:A:G	G	A	0.005529	0.00436	0.2048	15	66931617	G	A	-0.190033	0.0684531
DBP	BBJ	15:66947058:C:G	C	G	0.001773	0.004678	0.7046	15	66947058	C	G	0.135966	0.0677082
DBP	BBJ	15:66967308:A:C	A	C	0.004171	0.004213	0.3222	15	66967308	A	C	0.148722	0.0647462
DBP	BBJ	15:68454523:A:G	A	G	0.006869	0.005713	0.2292	15	68454523	A	G	-0.0111038	0.0722588
DBP	BBJ	15:71621524:A:G	G	A	-0.008501	0.004679	0.06922	15	71621524	G	A	0.253494	0.0590718
DBP	BBJ	15:74552031:A:C	A	C	0.0107	0.003892	0.00596	15	74552031	A	C	-0.101363	0.0545577
DBP	BBJ	15:74613097:A:G	G	A	-0.007814	0.004936	0.1134	15	74613097	G	A	-0.0531736	0.0785608
DBP	BBJ	15:75114322:C:T	T	C	-0.005914	0.00396	0.1354	15	75114322	T	C	0.159255	0.0540707
DBP	BBJ	15:81042816:A:G	A	G	0.004811	0.007747	0.5346	15	81042816	A	G	-0.26459	0.182896
DBP	BBJ	15:82186535:A:G	A	G	0.006729	0.004737	0.1554	15	82186535	A	G	-0.0357477	0.0652824
DBP	BBJ	15:83949751:A:C	A	C	-0.004164	0.006955	0.5494	15	83949751	A	C	0.00322234	0.0722995
DBP	BBJ	15:85162551:C:T	C	T	-0.004269	0.005436	0.4323	15	85162551	C	T	-0.0205383	0.063955
DBP	BBJ	15:85680532:A:C	C	A	0.0007757	0.003787	0.8377	15	85680532	C	A	-0.252108	0.0541578
DBP	BBJ	15:86244247:C:T	T	C	0.003834	0.004554	0.3998	15	86244247	T	C	-0.00994496	0.0593191
DBP	BBJ	15:91480010:A:C	C	A	0.006618	0.003855	0.086	15	91480010	C	A	-0.0824378	0.0545211
DBP	BBJ	15:92702020:C:G	G	C	0.0065	0.003874	0.09334	15	92702020	G	C	-0.0967617	0.0538642
DBP	BBJ	15:94207872:C:T	C	T	0.002289	0.007039	0.745	15	94207872	C	T	-0.24318	0.112973
DBP	BBJ	15:95312071:C:T	T	C	0.009302	0.004578	0.04216	15	95312071	T	C	-0.238358	0.0622819
DBP	BBJ	15:96635898:G:T	T	G	-0.005163	0.005314	0.3312	15	96635898	T	G	0.144747	0.0719339
DBP	BBJ	15:96767651:C:T	T	C	0.001195	0.004088	0.7701	15	96767651	T	C	-0.05291	0.0537699
DBP	BBJ	16:12061910:C:G	C	G	0.00722	0.004157	0.08247	16	12061910	C	G	-0.0233861	0.0536114
DBP	BBJ	16:14487036:C:T	C	T	0.002134	0.005306	0.6876	16	14487036	C	T	0.180039	0.0761098
DBP	BBJ	16:20392332:A:G	G	A	-0.009339	0.004608	0.04273	16	20392332	G	A	0.262343	0.0715373
DBP	BBJ	16:2080653:A:T	A	T	0.006992	0.00494	0.157	16	2080653	A	T	-0.218993	0.0590827
DBP	BBJ	16:2101154:A:G	G	A	-0.001459	0.01909	0.9391	16	2101154	G	A	-0.481681	0.179608
DBP	BBJ	16:21088130:C:T	T	C	-0.005702	0.003801	0.1336	16	21088130	T	C	0.155092	0.0522639
DBP	BBJ	16:30902353:A:G	A	G	0.01448	0.006745	0.03178	16	30902353	A	G	-0.348782	0.106648
DBP	BBJ	16:3535540:A:G	G	A	-5.061e-06	0.003986	0.999	16	3535540	G	A	0.0137813	0.0541424
DBP	BBJ	16:4020732:C:T	C	T	-0.007808	0.005048	0.1219	16	4020732	C	T	0.174903	0.062925
DBP	BBJ	16:4096511:C:T	T	C	0.0009452	0.007588	0.9009	16	4096511	T	C	-0.112526	0.105547
DBP	BBJ	16:4257281:A:C	A	C	-0.01091	0.004812	0.02343	16	4257281	A	C	0.168142	0.0597825
DBP	BBJ	16:4753624:A:G	G	A	-0.002226	0.004063	0.5837	16	4753624	G	A	-0.038628	0.0549644
DBP	BBJ	16:4922201:C:T	C	T	-0.007435	0.003997	0.06287	16	4922201	C	T	0.153357	0.0551082
DBP	BBJ	16:49768046:A:C	C	A	-0.01104	0.004238	0.009202	16	49768046	C	A	0.0363641	0.0552999
DBP	BBJ	16:50572709:A:G	A	G	-0.007089	0.01009	0.4821	16	50572709	A	G	-0.0740137	0.12997
DBP	BBJ	16:51758116:A:G	G	A	-0.007546	0.003943	0.05562	16	51758116	G	A	0.232997	0.0540006
DBP	BBJ	16:56859216:C:T	C	T	0.0007814	0.007602	0.9181	16	56859216	C	T	0.0175775	0.0936206
DBP	BBJ	16:60652439:C:T	T	C	-0.02164	0.007006	0.002014	16	60652439	T	C	0.116515	0.0875025
DBP	BBJ	16:69329268:G:T	T	G	-0.003741	0.007705	0.6273	16	69329268	T	G	0.105906	0.11667
DBP	BBJ	16:706067:A:G	G	A	0.0003642	0.009804	0.9704	16	706067	G	A	-0.209091	0.19283
DBP	BBJ	16:74195719:A:G	A	G	-0.00225	0.004083	0.5817	16	74195719	A	G	-0.094969	0.0550053
DBP	BBJ	16:75442144:C:T	T	C	0.01089	0.004242	0.01027	16	75442144	T	C	-0.207749	0.0524072
DBP	BBJ	16:81510155:A:G	G	A	-0.01118	0.003908	0.004237	16	81510155	G	A	0.210617	0.0557545
DBP	BBJ	16:81573842:A:G	A	G	-0.01025	0.003817	0.007218	16	81573842	A	G	0.0907974	0.0541738
DBP	BBJ	16:81602264:A:G	G	A	0.009843	0.004696	0.03609	16	81602264	G	A	-0.154947	0.0645141
DBP	BBJ	16:83045790:A:G	A	G	0.005008	0.004364	0.2511	16	83045790	A	G	-0.145482	0.0620445
DBP	BBJ	16:86082389:A:G	A	G	0.009199	0.007674	0.2306	16	86082389	A	G	-0.256554	0.097569
DBP	BBJ	16:89697625:C:T	C	T	-0.006682	0.004181	0.11	16	89697625	C	T	-0.108165	0.0531527
DBP	BBJ	16:90067079:C:T	T	C	-0.0004893	0.004239	0.9081	16	90067079	T	C	0.0345855	0.0526244
DBP	BBJ	17:12639294:C:T	T	C	-0.0009185	0.006131	0.8809	17	12639294	T	C	-0.0471822	0.07442
DBP	BBJ	17:16225506:C:G	C	G	0.005966	0.005062	0.2385	17	16225506	C	G	-0.188498	0.0601059
DBP	BBJ	17:18221799:C:T	T	C	0.01771	0.004153	2.015e-05	17	18221799	T	C	-0.0465772	0.0634381
DBP	BBJ	17:19204432:A:C	A	C	0.008975	0.01953	0.6459	17	19204432	A	C	0.0492054	0.15398
DBP	BBJ	17:2090341:A:C	C	A	-0.003181	0.006188	0.6072	17	2090341	C	A	-0.00250957	0.0861019
DBP	BBJ	17:30033514:C:T	C	T	0.02252	0.007775	0.00377	17	30033514	C	T	-0.0754492	0.106603
DBP	BBJ	17:30609932:C:T	C	T	-0.01364	0.006502	0.03591	17	30609932	C	T	-0.00178646	0.102466
DBP	BBJ	17:3880148:C:T	C	T	0.008315	0.004231	0.04936	17	3880148	C	T	-0.071362	0.0612737
DBP	BBJ	17:43155914:A:G	G	A	-0.009104	0.003824	0.01728	17	43155914	G	A	0.00901447	0.0524808
DBP	BBJ	17:44083948:C:T	T	C	0.002609	0.004354	0.549	17	44083948	T	C	-0.0147303	0.0537478
DBP	BBJ	17:44993128:A:G	G	A	-0.006196	0.003828	0.1055	17	44993128	G	A	0.00748644	0.0524447
DBP	BBJ	17:45943546:A:T	T	A	-0.04009	0.02513	0.1107	17	45943546	T	A	-0.0457114	0.201698
DBP	BBJ	17:46515784:C:T	T	C	-0.002703	0.004707	0.5658	17	46515784	T	C	-0.0714251	0.0630385
DBP	BBJ	17:46824674:A:G	G	A	0.007869	0.006851	0.2507	17	46824674	G	A	0.118568	0.0792489
DBP	BBJ	17:46957696:C:G	G	C	-0.001327	0.004318	0.7586	17	46957696	G	C	-0.125319	0.0582674
DBP	BBJ	17:47398070:A:T	T	A	0.007833	0.005628	0.164	17	47398070	T	A	-0.249949	0.0655738
DBP	BBJ	17:47511196:A:G	A	G	0.01088	0.004953	0.02808	17	47511196	A	G	-0.304111	0.0667945
DBP	BBJ	17:47519174:C:T	T	C	0.00762	0.003911	0.05134	17	47519174	T	C	-0.172595	0.0536976
DBP	BBJ	17:59087808:A:G	G	A	0.01039	0.004969	0.0366	17	59087808	G	A	-0.148735	0.0775326
DBP	BBJ	17:59475642:C:T	C	T	0.01272	0.003961	0.001325	17	59475642	C	T	-0.245012	0.0548967
DBP	BBJ	17:61142211:A:G	A	G	0.01009	0.005548	0.06891	17	61142211	A	G	0.152226	0.101462
DBP	BBJ	17:61545779:C:T	C	T	-0.01389	0.004139	0.0007954	17	61545779	C	T	0.135193	0.0600049
DBP	BBJ	17:62387091:C:T	C	T	0.0021	0.004608	0.6486	17	62387091	C	T	-0.136654	0.0657745
DBP	BBJ	17:62620366:C:T	C	T	-0.008787	0.009765	0.3682	17	62620366	C	T	-0.298667	0.156649
DBP	BBJ	17:64275523:C:G	C	G	0.004543	0.004327	0.2937	17	64275523	C	G	-0.190452	0.0626606
DBP	BBJ	17:7171356:C:T	C	T	0.004076	0.004063	0.3158	17	7171356	C	T	0.0472059	0.0541604
DBP	BBJ	17:7185779:A:C	C	A	0.01123	0.01829	0.5391	17	7185779	C	A	0.329503	0.356276
DBP	BBJ	17:7355629:A:G	A	G	0.0002181	0.00428	0.9594	17	7355629	A	G	-0.205148	0.0610479
DBP	BBJ	17:73840243:A:G	G	A	-0.001762	0.006104	0.7729	17	73840243	G	A	0.404843	0.0807352
DBP	BBJ	17:7474539:C:T	C	T	0.0005209	0.005953	0.9303	17	7474539	C	T	-0.050847	0.0783913
DBP	BBJ	17:75290301:A:G	A	G	0.006676	0.004811	0.1652	17	75290301	A	G	-0.111144	0.0643348
DBP	BBJ	17:75316880:A:G	A	G	-0.006495	0.003844	0.09105	17	75316880	A	G	0.201329	0.0534391
DBP	BBJ	17:7575733:A:G	A	G	-0.0157	0.004342	0.0003007	17	7575733	A	G	0.0898659	0.0576112
DBP	BBJ	17:76443843:G:T	G	T	0.003893	0.01578	0.8052	17	76443843	G	T	0.391613	0.185614
DBP	BBJ	17:76769434:A:G	A	G	-0.001927	0.003925	0.6235	17	76769434	A	G	0.0158638	0.0540305
DBP	BBJ	17:7781019:C:T	T	C	0.01209	0.004209	0.004067	17	7781019	T	C	-0.177379	0.0539763
DBP	BBJ	17:81012749:A:G	A	G	0.0004977	0.004475	0.9114	17	81012749	A	G	0.0947592	0.0528445
DBP	BBJ	18:10879503:C:G	G	C	-0.005375	0.005172	0.2987	18	10879503	G	C	0.110191	0.0640353
DBP	BBJ	18:19850544:C:T	C	T	-0.003068	0.004281	0.4736	18	19850544	C	T	-0.0671771	0.0548792
DBP	BBJ	18:20021031:A:T	T	A	-0.005116	0.003812	0.1795	18	20021031	T	A	0.0971502	0.054408
DBP	BBJ	18:20158965:A:G	G	A	0.008529	0.004615	0.06459	18	20158965	G	A	-0.194138	0.068823
DBP	BBJ	18:24596211:A:G	A	G	0.0004463	0.003855	0.9078	18	24596211	A	G	0.0515899	0.0529227
DBP	BBJ	18:31161426:G:T	T	G	0.02435	0.0081	0.002649	18	31161426	T	G	-0.504326	0.13164
DBP	BBJ	18:42292084:C:T	C	T	-0.0006985	0.007695	0.9277	18	42292084	C	T	0.0522211	0.0759198
DBP	BBJ	18:42606091:C:T	C	T	-0.003042	0.003895	0.4347	18	42606091	C	T	-0.143461	0.0541881
DBP	BBJ	18:42766236:A:G	A	G	-0.001466	0.012	0.9028	18	42766236	A	G	0.411817	0.417364
DBP	BBJ	18:48161544:A:G	G	A	-0.003552	0.005643	0.529	18	48161544	G	A	-0.181191	0.0801899
DBP	BBJ	18:48170771:A:G	G	A	-0.004982	0.003959	0.2083	18	48170771	G	A	0.154798	0.0551997
DBP	BBJ	18:48180956:C:G	C	G	-0.005582	0.0047	0.235	18	48180956	C	G	0.216562	0.0606634
DBP	BBJ	18:48789736:A:T	A	T	0.005942	0.004844	0.22	18	48789736	A	T	-0.0942435	0.0633236
DBP	BBJ	18:51851616:A:C	C	A	0.0094	0.004616	0.04168	18	51851616	C	A	-0.166494	0.0575054
DBP	BBJ	18:53498114:A:T	A	T	-0.007143	0.003847	0.06334	18	53498114	A	T	0.0389985	0.0536693
DBP	BBJ	18:54578482:C:T	C	T	-0.01194	0.004439	0.007143	18	54578482	C	T	-0.05922	0.060315
DBP	BBJ	18:60845884:C:T	T	C	0.001302	0.003924	0.74	18	60845884	T	C	0.263946	0.0526581
DBP	BBJ	18:7124612:C:T	C	T	-0.0452	0.02721	0.09664	18	7124612	C	T	0.505123	0.238482
DBP	BBJ	18:72995537:A:G	A	G	0.00685	0.00468	0.1433	18	72995537	A	G	-0.136999	0.0726949
DBP	BBJ	18:772064:C:T	T	C	-0.02077	0.004024	2.442e-07	18	772064	T	C	0.242793	0.0563731
DBP	BBJ	19:10332988:C:T	C	T	-0.01296	0.004387	0.003142	19	10332988	C	T	0.126651	0.0645359
DBP	BBJ	19:11271714:A:G	G	A	-0.004726	0.004114	0.2506	19	11271714	G	A	0.109985	0.0564498
DBP	BBJ	19:11289826:C:T	C	T	0.008636	0.003968	0.02955	19	11289826	C	T	-0.0781167	0.0547946
DBP	BBJ	19:11496130:A:C	A	C	0.01798	0.004986	0.0003106	19	11496130	A	C	-0.291691	0.0706546
DBP	BBJ	19:11508177:A:G	G	A	-0.006579	0.004091	0.1078	19	11508177	G	A	0.0588501	0.0550678
DBP	BBJ	19:12615646:A:G	A	G	-0.007993	0.005951	0.1793	19	12615646	A	G	0.17247	0.0916606
DBP	BBJ	19:16436262:C:T	T	C	-0.002657	0.004194	0.5264	19	16436262	T	C	0.0196243	0.0524126
DBP	BBJ	19:17209914:A:G	G	A	0.01244	0.003948	0.00163	19	17209914	G	A	-0.326889	0.0536033
DBP	BBJ	19:17222584:A:G	A	G	-0.007279	0.007856	0.3542	19	17222584	A	G	0.128817	0.107701
DBP	BBJ	19:17417252:A:C	C	A	-0.0112	0.005802	0.05345	19	17417252	C	A	0.248722	0.0720886
DBP	BBJ	19:21950402:C:T	T	C	0.003001	0.004075	0.4614	19	21950402	T	C	-0.118016	0.0569624
DBP	BBJ	19:30100319:A:T	T	A	-0.002426	0.00719	0.7358	19	30100319	T	A	-0.0603496	0.0692655
DBP	BBJ	19:30314666:C:T	C	T	0.01287	0.006769	0.05717	19	30314666	C	T	-0.432472	0.0902961
DBP	BBJ	19:30347069:C:T	T	C	-0.007479	0.00616	0.2247	19	30347069	T	C	0.0523724	0.0809516
DBP	BBJ	19:31911914:A:G	A	G	-0.00404	0.004032	0.3164	19	31911914	A	G	0.0219713	0.0547436
DBP	BBJ	19:32457846:A:C	A	C	-0.0106	0.006491	0.1024	19	32457846	A	C	-0.189427	0.0944444
DBP	BBJ	19:32590773:C:T	C	T	-0.0128	0.006792	0.05955	19	32590773	C	T	0.0888238	0.104988
DBP	BBJ	19:40828730:A:G	G	A	0.007711	0.003847	0.04501	19	40828730	G	A	-0.190469	0.052894
DBP	BBJ	19:41042003:A:G	A	G	-0.001345	0.00745	0.8567	19	41042003	A	G	-0.0226707	0.110486
DBP	BBJ	19:41100406:C:G	C	G	-0.0001134	0.004473	0.9798	19	41100406	C	G	-0.00205766	0.0583295
DBP	BBJ	19:4970593:G:T	G	T	-0.008249	0.004681	0.07807	19	4970593	G	T	-0.00510672	0.0561748
DBP	BBJ	19:7240481:C:T	C	T	0.001624	0.004666	0.7279	19	7240481	C	T	-0.182887	0.0608756
DBP	BBJ	19:7295991:A:G	A	G	-0.009087	0.003862	0.01864	19	7295991	A	G	0.15111	0.0531253
DBP	BBJ	19:7491215:A:C	A	C	0.005122	0.005021	0.3076	19	7491215	A	C	0.0191373	0.0744147
DBP	BBJ	19:8398714:A:G	A	G	-0.00957	0.004339	0.02742	19	8398714	A	G	0.0320133	0.0533976
DBP	BBJ	1:10796547:A:G	G	A	0.02787	0.004094	9.954e-12	1	10796547	G	A	-0.485745	0.0543419
DBP	BBJ	1:113044328:G:T	G	T	0.02534	0.004285	3.362e-09	1	113044328	G	T	-0.551735	0.0571888
DBP	BBJ	1:113046395:C:T	T	C	0.01489	0.004143	0.0003258	1	113046395	T	C	-0.41113	0.0610902
DBP	BBJ	1:113060432:A:G	A	G	0.01918	0.003787	4.092e-07	1	113060432	A	G	-0.39944	0.0530407
DBP	BBJ	1:113434443:A:C	A	C	-0.00155	0.004294	0.7181	1	113434443	A	C	-0.16771	0.0580599
DBP	BBJ	1:115814512:C:T	C	T	0.003998	0.003863	0.3007	1	115814512	C	T	-0.0319803	0.0524931
DBP	BBJ	1:115976048:A:G	A	G	0.02166	0.01997	0.2781	1	115976048	A	G	-0.55462	0.224947
DBP	BBJ	1:11895795:A:G	G	A	-0.01361	0.006338	0.03171	1	11895795	G	A	0.242821	0.09303
DBP	BBJ	1:11914074:A:G	G	A	-0.0144	0.008532	0.09143	1	11914074	G	A	-0.0291073	0.103042
DBP	BBJ	1:11938872:A:G	G	A	-0.008146	0.00724	0.2605	1	11938872	G	A	0.409683	0.15956
DBP	BBJ	1:119541452:C:G	C	G	0.003591	0.004604	0.4354	1	119541452	C	G	-0.00855172	0.0623683
DBP	BBJ	1:11961805:A:T	A	T	0.02175	0.01245	0.08058	1	11961805	A	T	-0.240611	0.150721
DBP	BBJ	1:11982544:C:T	T	C	-0.001298	0.004135	0.7536	1	11982544	T	C	0.249669	0.0571597
DBP	BBJ	1:145713305:C:G	G	C	0.003256	0.005297	0.5388	1	145713305	G	C	-0.227278	0.0738817
DBP	BBJ	1:154025891:A:G	A	G	-0.004899	0.01359	0.7185	1	154025891	A	G	0.0424356	0.115068
DBP	BBJ	1:15975237:A:G	A	G	-0.0001877	0.006855	0.9782	1	15975237	A	G	0.131971	0.102885
DBP	BBJ	1:16308447:C:T	T	C	0.001601	0.00415	0.6997	1	16308447	T	C	0.0127294	0.0611668
DBP	BBJ	1:164740099:C:T	T	C	-0.01025	0.003874	0.008116	1	164740099	T	C	0.105454	0.055261
DBP	BBJ	1:167367193:C:T	C	T	0.015	0.004919	0.002295	1	167367193	C	T	-0.00734251	0.0577702
DBP	BBJ	1:172223403:A:C	C	A	0.002091	0.004341	0.6301	1	172223403	C	A	-0.228799	0.0585235
DBP	BBJ	1:172357441:G:T	G	T	0.003755	0.006834	0.5826	1	172357441	G	T	0.246856	0.0789248
DBP	BBJ	1:1724366:A:G	G	A	-0.008096	0.003786	0.03248	1	1724366	G	A	0.1774	0.0531535
DBP	BBJ	1:175143207:C:T	T	C	-0.0009219	0.003823	0.8094	1	175143207	T	C	0.0113912	0.0534733
DBP	BBJ	1:176591291:G:T	T	G	0.001793	0.004599	0.6966	1	176591291	T	G	-0.0176466	0.0648373
DBP	BBJ	1:180842196:C:T	C	T	-0.00665	0.004552	0.144	1	180842196	C	T	-0.016072	0.0750391
DBP	BBJ	1:184532090:A:G	A	G	0.006753	0.003818	0.07692	1	184532090	A	G	-0.0994298	0.0531031
DBP	BBJ	1:201735913:C:T	C	T	-0.01367	0.008853	0.1227	1	201735913	C	T	0.233933	0.100714
DBP	BBJ	1:201880296:C:G	G	C	0.0007166	0.006329	0.9099	1	201880296	G	C	0.0292848	0.0811754
DBP	BBJ	1:203109801:C:T	C	T	-0.02247	0.006719	0.0008255	1	203109801	C	T	0.199422	0.0887989
DBP	BBJ	1:204051441:C:T	C	T	0.00206	0.005318	0.6984	1	204051441	C	T	-0.105803	0.0809226
DBP	BBJ	1:204319907:C:T	C	T	0.004127	0.005401	0.4448	1	204319907	C	T	0.102363	0.0710358
DBP	BBJ	1:204497913:C:G	G	C	0.009383	0.009509	0.3237	1	204497913	G	C	-0.259638	0.140825
DBP	BBJ	1:2048729:A:G	G	A	0.001675	0.004399	0.7033	1	2048729	G	A	-0.125915	0.055106
DBP	BBJ	1:207220800:A:C	C	A	-0.006363	0.00605	0.2929	1	207220800	C	A	0.15747	0.0685589
DBP	BBJ	1:217324932:A:G	G	A	-0.01427	0.004866	0.003358	1	217324932	G	A	0.172247	0.0616296
DBP	BBJ	1:217737629:C:T	C	T	0.01016	0.004039	0.01184	1	217737629	C	T	-0.138552	0.0527304
DBP	BBJ	1:218549354:A:T	A	T	0.004776	0.004655	0.305	1	218549354	A	T	-0.341699	0.0622214
DBP	BBJ	1:221358796:A:G	G	A	-0.0009072	0.003848	0.8136	1	221358796	G	A	0.0761703	0.0540278
DBP	BBJ	1:227393506:A:T	T	A	-0.006803	0.003881	0.07957	1	227393506	T	A	0.118803	0.053885
DBP	BBJ	1:228191075:A:T	T	A	-0.0009108	0.004649	0.8447	1	228191075	T	A	-0.190737	0.0608552
DBP	BBJ	1:230845794:A:G	A	G	0.01674	0.004887	0.0006137	1	230845794	A	G	-0.167776	0.0676414
DBP	BBJ	1:236316575:A:C	A	C	-0.002135	0.004455	0.6318	1	236316575	A	C	0.0678327	0.0532141
DBP	BBJ	1:243458502:C:T	C	T	0.01109	0.005024	0.02731	1	243458502	C	T	-0.265353	0.0657191
DBP	BBJ	1:249155909:C:G	G	C	-0.005292	0.005727	0.3555	1	249155909	G	C	-0.0987529	0.0810292
DBP	BBJ	1:25030470:C:T	C	T	0.002253	0.003864	0.5599	1	25030470	C	T	-0.187578	0.052781
DBP	BBJ	1:25351581:A:G	G	A	0.01649	0.003839	1.748e-05	1	25351581	G	A	-0.168761	0.055072
DBP	BBJ	1:25423676:A:G	G	A	0.01508	0.004204	0.0003355	1	25423676	G	A	-0.125703	0.059588
DBP	BBJ	1:38377021:A:G	G	A	-0.004557	0.00399	0.2534	1	38377021	G	A	0.0574742	0.0567179
DBP	BBJ	1:40005903:A:G	G	A	0.01062	0.005222	0.04196	1	40005903	G	A	-0.0764623	0.0815832
DBP	BBJ	1:42050366:C:T	C	T	-0.005383	0.004075	0.1865	1	42050366	C	T	-0.0484111	0.0524524
DBP	BBJ	1:42383670:C:T	C	T	-0.0007283	0.005495	0.8946	1	42383670	C	T	0.114985	0.0762535
DBP	BBJ	1:43869235:C:G	G	C	0.003434	0.005517	0.5336	1	43869235	G	C	-0.0735609	0.0882163
DBP	BBJ	1:44973546:C:T	T	C	0.002275	0.004081	0.5772	1	44973546	T	C	-0.00783045	0.0555502
DBP	BBJ	1:47974381:C:T	C	T	-0.01336	0.003828	0.0004828	1	47974381	C	T	0.140332	0.0527001
DBP	BBJ	1:48045202:C:G	C	G	-0.008927	0.01004	0.3741	1	48045202	C	G	0.0383158	0.121054
DBP	BBJ	1:48109225:C:T	T	C	-0.007382	0.006218	0.2351	1	48109225	T	C	-0.0170534	0.0897572
DBP	BBJ	1:66992054:A:C	C	A	0.006774	0.004056	0.09489	1	66992054	C	A	-0.204568	0.0552449
DBP	BBJ	1:7739250:C:T	T	C	-0.0005953	0.004311	0.8902	1	7739250	T	C	-0.168809	0.0572506
DBP	BBJ	1:78555928:G:T	T	G	-0.003236	0.003934	0.4108	1	78555928	T	G	-0.032812	0.0524407
DBP	BBJ	1:79357360:C:G	G	C	0.002723	0.004467	0.5422	1	79357360	G	C	0.258568	0.0649045
DBP	BBJ	1:8422676:C:T	T	C	-0.005053	0.005744	0.379	1	8422676	T	C	0.109692	0.0954349
DBP	BBJ	1:89286673:A:G	G	A	0.0009228	0.0038	0.8081	1	89286673	G	A	0.0574706	0.0536288
DBP	BBJ	1:90228519:C:T	C	T	0.004182	0.003823	0.2741	1	90228519	C	T	-0.0672293	0.0526669
DBP	BBJ	1:94730954:A:G	G	A	-0.01156	0.006251	0.06448	1	94730954	G	A	0.00143962	0.0867222
DBP	BBJ	20:10426174:A:G	A	G	-0.001877	0.00507	0.7112	20	10426174	A	G	0.116354	0.0724535
DBP	BBJ	20:10557252:C:T	C	T	-0.01199	0.003862	0.001907	20	10557252	C	T	0.165607	0.0539026
DBP	BBJ	20:10627228:C:G	C	G	-0.02359	0.01707	0.1671	20	10627228	C	G	-0.239537	0.20578
DBP	BBJ	20:10883427:A:G	A	G	-0.01127	0.003897	0.003845	20	10883427	A	G	0.198278	0.0525251
DBP	BBJ	20:10954691:C:G	G	C	-0.001718	0.003977	0.6659	20	10954691	G	C	0.146969	0.0538788
DBP	BBJ	20:10969030:A:G	A	G	0.01838	0.003792	1.247e-06	20	10969030	A	G	-0.313853	0.0524731
DBP	BBJ	20:10989519:C:T	C	T	0.02133	0.00635	0.0007812	20	10989519	C	T	-0.211125	0.0776067
DBP	BBJ	20:11170469:A:G	A	G	0.0001321	0.003784	0.9722	20	11170469	A	G	0.085829	0.052975
DBP	BBJ	20:11886643:C:T	C	T	-0.006874	0.004387	0.1171	20	11886643	C	T	0.128193	0.0608562
DBP	BBJ	20:17882452:A:G	A	G	0.000903	0.004205	0.83	20	17882452	A	G	-0.0480522	0.0669421
DBP	BBJ	20:19245723:G:T	G	T	-0.01107	0.005294	0.0365	20	19245723	G	T	0.019286	0.0701841
DBP	BBJ	20:19466832:A:G	A	G	-0.002402	0.003783	0.5255	20	19466832	A	G	0.189417	0.0528173
DBP	BBJ	20:20957669:A:T	A	T	-0.0004955	0.003998	0.9014	20	20957669	A	T	-0.0267801	0.0544364
DBP	BBJ	20:40268334:A:T	T	A	-0.009804	0.003823	0.01034	20	40268334	T	A	0.149158	0.0528435
DBP	BBJ	20:4097355:A:G	A	G	-0.01234	0.00807	0.1262	20	4097355	A	G	0.147621	0.116435
DBP	BBJ	20:42755393:A:G	G	A	-0.006482	0.004843	0.1807	20	42755393	G	A	0.0271952	0.0657266
DBP	BBJ	20:42795152:A:G	A	G	0.0207	0.004104	4.53e-07	20	42795152	A	G	-0.219519	0.056232
DBP	BBJ	20:4426656:G:T	T	G	0.0091	0.004655	0.05062	20	4426656	T	G	-0.00791933	0.057191
DBP	BBJ	20:44792921:C:T	T	C	0.002652	0.003808	0.4861	20	44792921	T	C	0.00485647	0.0531725
DBP	BBJ	20:47427831:C:G	C	G	-0.01325	0.01096	0.2267	20	47427831	C	G	0.349906	0.15881
DBP	BBJ	20:48004238:A:G	A	G	0.02337	0.009997	0.01939	20	48004238	A	G	-0.157747	0.17247
DBP	BBJ	20:50108980:A:G	G	A	0.01341	0.003836	0.0004717	20	50108980	G	A	-0.37637	0.0524474
DBP	BBJ	20:51788718:G:T	T	G	0.002847	0.003787	0.4521	20	51788718	T	G	-0.128428	0.0543582
DBP	BBJ	20:57488964:A:G	G	A	0.00877	0.003923	0.02537	20	57488964	G	A	-0.193954	0.0535984
DBP	BBJ	20:57607949:A:G	G	A	-0.005244	0.005552	0.345	20	57607949	G	A	0.108028	0.0866558
DBP	BBJ	20:57734753:A:G	G	A	0.00536	0.004777	0.2619	20	57734753	G	A	0.0742635	0.0569825
DBP	BBJ	20:57739469:A:T	A	T	0.017	0.007595	0.02517	20	57739469	A	T	-0.405445	0.126305
DBP	BBJ	20:62291174:A:G	A	G	-0.003166	0.006059	0.6013	20	62291174	A	G	-0.104568	0.0779335
DBP	BBJ	20:62529923:A:G	A	G	0.01341	0.01553	0.3881	20	62529923	A	G	-0.0363297	0.13488
DBP	BBJ	20:62584526:A:C	C	A	-0.00186	0.01105	0.8663	20	62584526	C	A	-0.0587646	0.142638
DBP	BBJ	20:62694319:G:T	G	T	0.0008337	0.004489	0.8527	20	62694319	G	T	-0.147153	0.0597981
DBP	BBJ	20:6331376:C:T	C	T	0.01226	0.005844	0.036	20	6331376	C	T	-0.176414	0.0863134
DBP	BBJ	20:8616588:A:G	A	G	-0.002292	0.003789	0.5452	20	8616588	A	G	0.244453	0.0550813
DBP	BBJ	21:16556367:C:T	C	T	0.001472	0.00487	0.7625	21	16556367	C	T	-0.119733	0.0782471
DBP	BBJ	21:35290975:A:C	C	A	-0.002375	0.004665	0.6107	21	35290975	C	A	0.0933908	0.058051
DBP	BBJ	21:36470865:C:T	C	T	-0.006299	0.006093	0.3012	21	36470865	C	T	0.0226397	0.0866458
DBP	BBJ	21:39910680:C:T	C	T	0.003483	0.003876	0.369	21	39910680	C	T	-0.0694011	0.055939
DBP	BBJ	21:40074396:C:T	C	T	0.01208	0.004425	0.006314	21	40074396	C	T	-0.062685	0.0648942
DBP	BBJ	21:43530671:C:T	T	C	-0.009946	0.00502	0.04758	21	43530671	T	C	0.0897481	0.065831
DBP	BBJ	21:44718708:A:G	A	G	-0.005573	0.004298	0.1947	21	44718708	A	G	-0.0185242	0.0616442
DBP	BBJ	21:44759440:C:G	C	G	0.009713	0.006211	0.1178	21	44759440	C	G	-0.188034	0.0840143
DBP	BBJ	21:44776905:A:T	A	T	0.007853	0.004336	0.07013	21	44776905	A	T	0.00555086	0.0566416
DBP	BBJ	21:44989547:A:G	A	G	-0.0007274	0.004676	0.8764	21	44989547	A	G	-0.144931	0.0624466
DBP	BBJ	22:18285299:C:T	T	C	0.006447	0.005031	0.2001	22	18285299	T	C	-0.0912985	0.0666436
DBP	BBJ	22:18451977:C:T	C	T	0.01186	0.009186	0.1965	22	18451977	C	T	-0.391169	0.141225
DBP	BBJ	22:28056338:C:T	T	C	-0.004474	0.003966	0.2592	22	28056338	T	C	0.053312	0.0569479
DBP	BBJ	22:29142286:A:G	G	A	-0.002172	0.005744	0.7053	22	29142286	G	A	0.0445166	0.0725979
DBP	BBJ	22:29453193:C:G	G	C	0.007592	0.003808	0.04616	22	29453193	G	C	-0.0497037	0.0530277
DBP	BBJ	22:29513326:C:T	T	C	0.00224	0.005213	0.6674	22	29513326	T	C	0.0604853	0.0612684
DBP	BBJ	22:31439650:A:G	G	A	0.01152	0.01092	0.2916	22	31439650	G	A	0.00672353	0.122483
DBP	BBJ	22:32517431:C:T	T	C	0.009096	0.007356	0.2163	22	32517431	T	C	0.0138891	0.0828533
DBP	BBJ	22:34083187:C:G	C	G	0.006847	0.006025	0.2557	22	34083187	C	G	-0.0446744	0.090226
DBP	BBJ	22:36837260:A:G	G	A	-0.002596	0.004564	0.5695	22	36837260	G	A	-0.02576	0.0594823
DBP	BBJ	2:112769721:A:G	G	A	-0.001423	0.005845	0.8077	2	112769721	G	A	0.19737	0.0887525
DBP	BBJ	2:114082175:A:G	A	G	-0.005391	0.005508	0.3276	2	114082175	A	G	0.0412154	0.070257
DBP	BBJ	2:121440218:G:T	G	T	0.007276	0.00641	0.2563	2	121440218	G	T	-0.266251	0.0808951
DBP	BBJ	2:135632981:C:T	C	T	0.01128	0.007477	0.1314	2	135632981	C	T	-0.105083	0.0961263
DBP	BBJ	2:144146311:A:C	A	C	0.002489	0.003901	0.5235	2	144146311	A	C	-0.143029	0.0562824
DBP	BBJ	2:145726621:A:G	A	G	0.002074	0.00573	0.7175	2	145726621	A	G	-0.284866	0.0867074
DBP	BBJ	2:146355274:A:G	A	G	-0.007678	0.003928	0.05064	2	146355274	A	G	0.111365	0.0528832
DBP	BBJ	2:146950908:A:G	G	A	-0.004591	0.003963	0.2467	2	146950908	G	A	0.0474774	0.0571008
DBP	BBJ	2:148572160:C:T	T	C	-0.001633	0.003825	0.6694	2	148572160	T	C	-0.054543	0.0525556
DBP	BBJ	2:158499902:C:G	G	C	0.02448	0.01288	0.05731	2	158499902	G	C	-0.123776	0.109841
DBP	BBJ	2:159429379:A:C	A	C	-0.0084	0.005301	0.1131	2	159429379	A	C	0.0765347	0.0780296
DBP	BBJ	2:164456639:C:T	C	T	0.01572	0.003802	3.536e-05	2	164456639	C	T	-0.214252	0.0531204
DBP	BBJ	2:165008166:C:G	C	G	0.0182	0.003973	4.62e-06	2	165008166	C	G	-0.467952	0.0537998
DBP	BBJ	2:165513091:C:T	T	C	0.007437	0.007179	0.3002	2	165513091	T	C	0.193403	0.0868155
DBP	BBJ	2:173965056:C:T	T	C	-0.003718	0.005976	0.5339	2	173965056	T	C	0.0905541	0.0854536
DBP	BBJ	2:177573878:A:G	A	G	0.009816	0.006292	0.1188	2	177573878	A	G	0.0425484	0.0689316
DBP	BBJ	2:179650954:A:G	G	A	0.01204	0.0058	0.03789	2	179650954	G	A	-0.0882064	0.0767754
DBP	BBJ	2:181946115:A:T	A	T	0.01334	0.005655	0.01834	2	181946115	A	T	-0.0765564	0.0815045
DBP	BBJ	2:182962353:C:T	T	C	-0.007942	0.004846	0.1012	2	182962353	T	C	0.31713	0.0631386
DBP	BBJ	2:183211443:A:G	G	A	-0.01402	0.00387	0.0002917	2	183211443	G	A	0.273525	0.0529517
DBP	BBJ	2:188073163:C:T	C	T	-0.005863	0.008091	0.4687	2	188073163	C	T	0.0862971	0.0802157
DBP	BBJ	2:191439591:G:T	T	G	0.01823	0.004235	1.664e-05	2	191439591	T	G	-0.150093	0.0583322
DBP	BBJ	2:191836553:C:T	C	T	8.715e-05	0.004419	0.9843	2	191836553	C	T	-0.0173855	0.0593671
DBP	BBJ	2:19501029:C:G	G	C	0.01353	0.003788	0.0003544	2	19501029	G	C	-0.171589	0.0523631
DBP	BBJ	2:19771691:C:T	C	T	0.008011	0.005468	0.1429	2	19771691	C	T	0.0321172	0.103297
DBP	BBJ	2:20000909:C:G	G	C	0.003391	0.004292	0.4294	2	20000909	G	C	-0.0164362	0.056216
DBP	BBJ	2:203696607:A:G	A	G	-0.002361	0.004198	0.5739	2	203696607	A	G	0.0404819	0.0552948
DBP	BBJ	2:205077128:C:T	T	C	-0.007547	0.004288	0.07839	2	205077128	T	C	0.126546	0.0561026
DBP	BBJ	2:20715656:A:G	A	G	-0.004165	0.004863	0.3917	2	20715656	A	G	-0.0213813	0.0608886
DBP	BBJ	2:207996447:C:T	T	C	0.00209	0.005676	0.7127	2	207996447	T	C	-0.13623	0.0692271
DBP	BBJ	2:208402750:C:T	T	C	0.007173	0.004051	0.07663	2	208402750	T	C	0.00410538	0.0546057
DBP	BBJ	2:208541870:A:C	C	A	-0.003642	0.00444	0.4121	2	208541870	C	A	0.0287129	0.0525668
DBP	BBJ	2:211540507:A:C	C	A	-0.01166	0.005675	0.0399	2	211540507	C	A	0.338507	0.0717259
DBP	BBJ	2:218675533:C:T	T	C	-0.001705	0.003846	0.6576	2	218675533	T	C	0.0927539	0.0523696
DBP	BBJ	2:219651349:G:T	G	T	-0.00465	0.008165	0.569	2	219651349	G	T	0.330846	0.0974108
DBP	BBJ	2:220362557:C:T	C	T	-0.001786	0.004086	0.662	2	220362557	C	T	-0.186436	0.061531
DBP	BBJ	2:227185749:C:T	T	C	0.001168	0.005523	0.8326	2	227185749	T	C	-0.0335078	0.065387
DBP	BBJ	2:230629138:C:T	C	T	-0.01926	0.007336	0.008651	2	230629138	C	T	-0.0458418	0.0868523
DBP	BBJ	2:239864732:A:C	A	C	0.005905	0.004043	0.1442	2	239864732	A	C	0.0627691	0.0549453
DBP	BBJ	2:25135620:A:G	G	A	-0.005344	0.003835	0.1635	2	25135620	G	A	0.146475	0.0530745
DBP	BBJ	2:26914364:C:T	C	T	-0.0325	0.004567	1.108e-12	2	26914364	C	T	0.551769	0.0613653
DBP	BBJ	2:28629343:G:T	G	T	-0.006957	0.005102	0.1727	2	28629343	G	T	0.0516104	0.0683573
DBP	BBJ	2:37528311:C:T	C	T	-0.003917	0.003792	0.3016	2	37528311	C	T	0.119	0.0528785
DBP	BBJ	2:37578303:C:G	G	C	-0.007166	0.007856	0.3617	2	37578303	G	C	0.0896989	0.086241
DBP	BBJ	2:37880919:A:T	A	T	0.007014	0.004224	0.09681	2	37880919	A	T	-0.144875	0.0533001
DBP	BBJ	2:40540698:A:G	A	G	-0.004712	0.00384	0.2198	2	40540698	A	G	0.15206	0.0547952
DBP	BBJ	2:40577162:C:G	G	C	-0.003875	0.005316	0.4661	2	40577162	G	C	0.100322	0.076551
DBP	BBJ	2:42352567:A:C	A	C	-0.001586	0.005883	0.7874	2	42352567	A	C	-0.0711218	0.0864478
DBP	BBJ	2:43052557:C:T	C	T	-0.0007843	0.005129	0.8785	2	43052557	C	T	0.108913	0.0733581
DBP	BBJ	2:43152179:C:G	C	G	0.005197	0.006996	0.4575	2	43152179	C	G	0.013401	0.0743906
DBP	BBJ	2:43157797:C:T	T	C	-0.01286	0.006211	0.03838	2	43157797	T	C	0.119322	0.0716199
DBP	BBJ	2:43203443:A:G	A	G	0.001531	0.004402	0.728	2	43203443	A	G	0.0714681	0.0817365
DBP	BBJ	2:43277823:C:G	G	C	-0.004189	0.003915	0.2847	2	43277823	G	C	0.113304	0.0539385
DBP	BBJ	2:43332143:A:C	A	C	0.001022	0.004067	0.8016	2	43332143	A	C	0.0873402	0.0545896
DBP	BBJ	2:43386568:A:G	G	A	-0.007809	0.004268	0.06728	2	43386568	G	A	0.145499	0.0568664
DBP	BBJ	2:43752382:C:T	T	C	0.003566	0.01026	0.7283	2	43752382	T	C	0.120045	0.111366
DBP	BBJ	2:44206799:A:C	A	C	0.0007	0.007098	0.9214	2	44206799	A	C	0.0607615	0.135085
DBP	BBJ	2:45878760:G:T	G	T	0.01258	0.01014	0.2148	2	45878760	G	T	-0.365605	0.113729
DBP	BBJ	2:46235359:C:T	C	T	0.007482	0.003847	0.05181	2	46235359	C	T	-0.0186123	0.055579
DBP	BBJ	2:46353166:A:G	A	G	-0.008819	0.005061	0.08142	2	46353166	A	G	0.205	0.0709471
DBP	BBJ	2:53002225:A:C	C	A	-0.0009642	0.003813	0.8004	2	53002225	C	A	0.0533768	0.0530924
DBP	BBJ	2:55829967:A:G	A	G	0.009739	0.004682	0.03751	2	55829967	A	G	-0.214769	0.074279
DBP	BBJ	2:60096560:A:T	A	T	-0.009775	0.004377	0.02552	2	60096560	A	T	0.0731287	0.0658503
DBP	BBJ	2:61836235:A:C	A	C	-0.00501	0.004065	0.2178	2	61836235	A	C	0.00429527	0.0545676
DBP	BBJ	2:64217786:C:T	T	C	0.002415	0.00536	0.6523	2	64217786	T	C	-0.110739	0.0671347
DBP	BBJ	2:65008756:A:C	A	C	-0.0006987	0.003817	0.8548	2	65008756	A	C	0.060883	0.0543284
DBP	BBJ	2:69065841:A:G	G	A	-0.002226	0.003997	0.5776	2	69065841	G	A	0.0713099	0.0528612
DBP	BBJ	2:73052351:A:G	G	A	-0.001063	0.007813	0.8917	2	73052351	G	A	-0.182611	0.0949799
DBP	BBJ	2:73389716:C:T	T	C	0.009561	0.00388	0.01373	2	73389716	T	C	-0.103947	0.0536217
DBP	BBJ	2:85620188:C:T	T	C	0.005255	0.007395	0.4773	2	85620188	T	C	-0.0250857	0.13074
DBP	BBJ	2:86293498:A:G	G	A	-0.001224	0.003809	0.748	2	86293498	G	A	0.130671	0.0537232
DBP	BBJ	2:97197195:A:G	A	G	-0.003293	0.003846	0.3919	2	97197195	A	G	0.00875412	0.0547254
DBP	BBJ	2:9807226:C:G	C	G	-0.01131	0.006196	0.06788	2	9807226	C	G	0.241926	0.0851124
DBP	BBJ	3:101268080:A:T	T	A	0.0002393	0.004261	0.9552	3	101268080	T	A	-0.258289	0.0527442
DBP	BBJ	3:111500002:A:G	G	A	0.003378	0.005997	0.5733	3	111500002	G	A	0.0545279	0.102261
DBP	BBJ	3:111574943:C:T	T	C	0.006038	0.004036	0.1346	3	111574943	T	C	-0.00754803	0.0530263
DBP	BBJ	3:11286220:C:T	C	T	0.003303	0.004333	0.4459	3	11286220	C	T	0.0274628	0.0586763
DBP	BBJ	3:11667123:A:G	A	G	-0.006619	0.003979	0.09625	3	11667123	A	G	0.124231	0.0616731
DBP	BBJ	3:122117663:A:T	A	T	-0.001717	0.003985	0.6665	3	122117663	A	T	-0.0585559	0.055834
DBP	BBJ	3:124337402:A:G	G	A	-0.00568	0.004371	0.1937	3	124337402	G	A	0.0667248	0.0567983
DBP	BBJ	3:124551967:C:T	C	T	-0.01063	0.004029	0.008308	3	124551967	C	T	0.0669746	0.0578741
DBP	BBJ	3:127292333:A:G	G	A	0.004438	0.004421	0.3154	3	127292333	G	A	-0.135348	0.0631196
DBP	BBJ	3:133942941:C:T	T	C	-0.004306	0.004769	0.3666	3	133942941	T	C	-0.187905	0.0632469
DBP	BBJ	3:134090505:A:G	A	G	-0.00475	0.008232	0.5639	3	134090505	A	G	0.108757	0.0855579
DBP	BBJ	3:138052754:C:T	C	T	-0.009501	0.004179	0.02301	3	138052754	C	T	0.208523	0.0635392
DBP	BBJ	3:141057572:A:G	G	A	0.004468	0.003858	0.2469	3	141057572	G	A	0.0271537	0.0542422
DBP	BBJ	3:14889756:C:T	T	C	-0.02414	0.01213	0.0465	3	14889756	T	C	0.156321	0.1605
DBP	BBJ	3:153721493:A:T	T	A	-0.005486	0.005808	0.3449	3	153721493	T	A	-0.101977	0.0811101
DBP	BBJ	3:158316726:C:T	T	C	0.014	0.004547	0.002071	3	158316726	T	C	-0.133369	0.0695078
DBP	BBJ	3:16588273:C:T	T	C	-0.001876	0.003784	0.6201	3	16588273	T	C	-0.0970818	0.0536225
DBP	BBJ	3:168693660:A:C	A	C	-0.008887	0.003887	0.02221	3	168693660	A	C	0.229956	0.0527737
DBP	BBJ	3:168854925:A:C	A	C	-0.01457	0.006112	0.01711	3	168854925	A	C	0.319667	0.07118
DBP	BBJ	3:169154511:A:T	A	T	-0.009486	0.004588	0.03868	3	169154511	A	T	0.0886836	0.073751
DBP	BBJ	3:169206493:A:G	A	G	-0.008752	0.003857	0.02326	3	169206493	A	G	-0.0308686	0.0525355
DBP	BBJ	3:169312755:C:G	G	C	-0.0006434	0.005221	0.9019	3	169312755	G	C	0.0372941	0.070087
DBP	BBJ	3:183416341:C:T	T	C	0.006913	0.003968	0.08151	3	183416341	T	C	-0.0290962	0.0551348
DBP	BBJ	3:185298868:A:G	A	G	0.002849	0.003986	0.4747	3	185298868	A	G	-0.240001	0.0560111
DBP	BBJ	3:189304602:A:G	G	A	0.004747	0.004059	0.2423	3	189304602	G	A	-0.0516106	0.0567085
DBP	BBJ	3:194299967:G:T	G	T	0.01129	0.005214	0.03039	3	194299967	G	T	0.0976513	0.0827276
DBP	BBJ	3:194522048:C:T	T	C	0.003475	0.003795	0.3597	3	194522048	T	C	-0.0671058	0.0521429
DBP	BBJ	3:196226059:C:G	G	C	-0.002617	0.004195	0.5327	3	196226059	G	C	0.0823992	0.0567919
DBP	BBJ	3:197070959:A:G	G	A	0.01096	0.005169	0.03401	3	197070959	G	A	-0.0316217	0.0763627
DBP	BBJ	3:23163749:C:T	T	C	-0.001672	0.004782	0.7267	3	23163749	T	C	0.0402448	0.0667287
DBP	BBJ	3:27562988:C:T	C	T	0.01779	0.004464	6.762e-05	3	27562988	C	T	-0.223161	0.0580882
DBP	BBJ	3:27699380:C:G	C	G	-0.002227	0.003927	0.5705	3	27699380	C	G	-0.0655156	0.0544396
DBP	BBJ	3:29374219:C:G	G	C	-0.003986	0.006216	0.5214	3	29374219	G	C	0.0394053	0.0663
DBP	BBJ	3:30422563:C:T	C	T	0.003369	0.004941	0.4954	3	30422563	C	T	-0.113669	0.0634205
DBP	BBJ	3:37572489:A:G	G	A	-0.003793	0.004558	0.4054	3	37572489	G	A	0.19634	0.0689036
DBP	BBJ	3:41222586:A:G	G	A	0.001599	0.004569	0.7263	3	41222586	G	A	-0.120136	0.0621378
DBP	BBJ	3:41882905:C:G	G	C	0.0195	0.00618	0.0016	3	41882905	G	C	-0.436045	0.0668306
DBP	BBJ	3:46861939:A:G	A	G	0.01987	0.005158	0.0001176	3	46861939	A	G	-0.40626	0.0720666
DBP	BBJ	3:48182326:A:G	A	G	0.001932	0.00454	0.6704	3	48182326	A	G	-0.195129	0.0599286
DBP	BBJ	3:49913705:C:T	T	C	0.001237	0.005379	0.8181	3	49913705	T	C	-0.10081	0.078829
DBP	BBJ	3:53558012:A:G	G	A	0.02641	0.004069	8.545e-11	3	53558012	G	A	-0.362532	0.0542977
DBP	BBJ	3:53735299:A:G	A	G	0.01015	0.004917	0.03902	3	53735299	A	G	-0.0430069	0.0640332
DBP	BBJ	3:53870318:C:T	T	C	-0.01656	0.00654	0.01133	3	53870318	T	C	0.242837	0.113185
DBP	BBJ	3:56771251:A:C	A	C	0.0003737	0.003871	0.9231	3	56771251	A	C	0.154953	0.0534884
DBP	BBJ	3:57074119:C:T	C	T	-0.01437	0.00665	0.03067	3	57074119	C	T	0.0407955	0.110628
DBP	BBJ	3:57706503:C:T	T	C	0.0006066	0.005929	0.9185	3	57706503	T	C	-0.128151	0.0936361
DBP	BBJ	3:63856870:A:G	G	A	0.0009229	0.005732	0.8721	3	63856870	G	A	-0.132168	0.0683341
DBP	BBJ	3:64708600:A:C	A	C	-0.002662	0.003898	0.4946	3	64708600	A	C	-0.061668	0.0528245
DBP	BBJ	3:70920485:A:T	A	T	0.002094	0.003948	0.5959	3	70920485	A	T	-0.0330619	0.0525814
DBP	BBJ	3:85668570:A:G	A	G	0.008158	0.005526	0.1399	3	85668570	A	G	0.0250076	0.0678946
DBP	BBJ	4:102084331:C:T	T	C	-0.007861	0.003923	0.0451	4	102084331	T	C	0.112603	0.0536886
DBP	BBJ	4:102484787:C:T	C	T	0.0004599	0.007148	0.9487	4	102484787	C	T	0.166559	0.105689
DBP	BBJ	4:102857563:C:T	C	T	0.00395	0.005349	0.4602	4	102857563	C	T	0.00226489	0.0631035
DBP	BBJ	4:103121043:A:G	G	A	-0.003361	0.004134	0.4163	4	103121043	G	A	-0.029862	0.0708374
DBP	BBJ	4:103234413:A:T	A	T	-0.009792	0.007067	0.1659	4	103234413	A	T	-0.140246	0.0883232
DBP	BBJ	4:103302846:C:T	C	T	-0.005605	0.004555	0.2184	4	103302846	C	T	0.0312735	0.0584297
DBP	BBJ	4:103769304:C:T	T	C	-0.005103	0.004026	0.205	4	103769304	T	C	0.180063	0.054671
DBP	BBJ	4:106910958:C:T	C	T	0.01494	0.004316	0.0005374	4	106910958	C	T	-0.257798	0.0549562
DBP	BBJ	4:109017528:A:G	G	A	-0.001707	0.003935	0.6645	4	109017528	G	A	0.0686055	0.0554639
DBP	BBJ	4:111321655:C:T	C	T	-0.005868	0.00483	0.2244	4	111321655	C	T	0.0140088	0.0638596
DBP	BBJ	4:111335604:C:T	C	T	-0.0145	0.003799	0.0001353	4	111335604	C	T	0.176453	0.0524008
DBP	BBJ	4:111404413:A:G	A	G	-0.01838	0.004443	3.537e-05	4	111404413	A	G	0.0839008	0.0654007
DBP	BBJ	4:119958809:C:T	T	C	-0.004888	0.00495	0.3234	4	119958809	T	C	0.168811	0.0748182
DBP	BBJ	4:120509279:C:T	T	C	0.004601	0.003826	0.2291	4	120509279	T	C	-0.205561	0.052422
DBP	BBJ	4:138347806:A:T	A	T	0.01358	0.005312	0.01056	4	138347806	A	T	-0.195059	0.0749794
DBP	BBJ	4:138374616:A:G	A	G	-0.005205	0.00385	0.1764	4	138374616	A	G	0.0888023	0.0530624
DBP	BBJ	4:138441530:A:G	A	G	0.01219	0.003943	0.001999	4	138441530	A	G	-0.128969	0.0530879
DBP	BBJ	4:144043336:C:T	T	C	-0.001894	0.005504	0.7307	4	144043336	T	C	-0.215234	0.0773347
DBP	BBJ	4:145271954:A:T	T	A	0.001494	0.003787	0.6933	4	145271954	T	A	0.156462	0.0528708
DBP	BBJ	4:151070611:A:G	A	G	-0.009416	0.004516	0.03707	4	151070611	A	G	0.168657	0.0674812
DBP	BBJ	4:156391307:A:G	A	G	-0.01264	0.005468	0.02081	4	156391307	A	G	0.231254	0.0641601
DBP	BBJ	4:156426284:C:T	C	T	-0.006482	0.003816	0.08938	4	156426284	C	T	0.351362	0.052649
DBP	BBJ	4:156514725:A:T	T	A	-0.009033	0.004364	0.03846	4	156514725	T	A	0.295436	0.0621497
DBP	BBJ	4:156645513:A:C	C	A	-0.01468	0.004404	0.0008594	4	156645513	C	A	0.442675	0.0661578
DBP	BBJ	4:156712500:C:T	C	T	-0.009806	0.006434	0.1275	4	156712500	C	T	0.151162	0.0817619
DBP	BBJ	4:157031395:G:T	G	T	2.717e-05	0.00399	0.9946	4	157031395	G	T	-0.0481534	0.0537019
DBP	BBJ	4:157683685:C:T	C	T	-0.008337	0.004128	0.04341	4	157683685	C	T	0.10486	0.0572834
DBP	BBJ	4:17861210:C:T	T	C	0.01044	0.007856	0.184	4	17861210	T	C	-0.274406	0.0774514
DBP	BBJ	4:18015156:A:T	T	A	0.0008345	0.003941	0.8323	4	18015156	T	A	0.238376	0.052536
DBP	BBJ	4:2265295:A:G	A	G	0.003619	0.01038	0.7273	4	2265295	A	G	-0.268657	0.151474
DBP	BBJ	4:26785356:A:T	A	T	0.01053	0.003971	0.008032	4	26785356	A	T	-0.155848	0.0539058
DBP	BBJ	4:36091370:C:G	C	G	0.002982	0.003885	0.4428	4	36091370	C	G	-0.0614572	0.0540218
DBP	BBJ	4:38343935:C:T	C	T	-0.003944	0.01099	0.7197	4	38343935	C	T	-0.0944124	0.16504
DBP	BBJ	4:40603821:A:G	A	G	0.006661	0.005267	0.206	4	40603821	A	G	-0.165647	0.0827474
DBP	BBJ	4:48800910:A:G	G	A	-0.00441	0.004332	0.3086	4	48800910	G	A	0.172091	0.0615496
DBP	BBJ	4:54799245:C:T	T	C	0.01434	0.004975	0.003934	4	54799245	T	C	-0.160994	0.0674444
DBP	BBJ	4:56463775:C:T	C	T	-0.005252	0.004023	0.1917	4	56463775	C	T	0.0666166	0.0544912
DBP	BBJ	4:73349491:C:T	C	T	0.007826	0.004405	0.07567	4	73349491	C	T	-0.0633584	0.0567303
DBP	BBJ	4:77378829:A:G	G	A	-0.003491	0.004172	0.4027	4	77378829	G	A	0.0813567	0.0601084
DBP	BBJ	4:81150109:C:T	C	T	-0.003199	0.004186	0.4447	4	81150109	C	T	-0.00729557	0.0561037
DBP	BBJ	4:81182554:C:T	T	C	0.04108	0.004227	2.517e-22	4	81182554	T	C	-1.09129	0.0535019
DBP	BBJ	4:81184669:A:T	A	T	-0.01593	0.004678	0.0006615	4	81184669	A	T	0.50014	0.0765342
DBP	BBJ	4:86725684:C:T	T	C	0.008733	0.004632	0.05938	4	86725684	T	C	-0.29528	0.0724933
DBP	BBJ	4:89779909:A:G	G	A	-0.004713	0.003878	0.2243	4	89779909	G	A	0.0410135	0.052933
DBP	BBJ	4:89947671:A:G	A	G	-0.003236	0.004738	0.4946	4	89947671	A	G	-0.0193545	0.062881
DBP	BBJ	4:95324968:A:T	A	T	-0.003643	0.004014	0.3641	4	95324968	A	T	-0.1206	0.0552876
DBP	BBJ	5:112349070:C:T	T	C	-0.004798	0.005509	0.3838	5	112349070	T	C	0.0785628	0.0669949
DBP	BBJ	5:114393181:G:T	G	T	0.01445	0.003873	0.0001915	5	114393181	G	T	-0.256521	0.053676
DBP	BBJ	5:122465154:C:T	T	C	0.01455	0.01188	0.2209	5	122465154	T	C	-0.584938	0.33874
DBP	BBJ	5:122467417:G:T	G	T	-0.003598	0.003859	0.3511	5	122467417	G	T	-0.324387	0.0528517
DBP	BBJ	5:122657199:A:G	G	A	-0.0007745	0.003844	0.8403	5	122657199	G	A	-0.294192	0.0554133
DBP	BBJ	5:123060906:C:T	T	C	-0.01661	0.007949	0.03662	5	123060906	T	C	-0.032064	0.10757
DBP	BBJ	5:127845030:A:C	C	A	0.008353	0.004204	0.04694	5	127845030	C	A	-0.335278	0.0649204
DBP	BBJ	5:1279790:C:T	C	T	0.01872	0.004451	2.591e-05	5	1279790	C	T	-0.255394	0.0686036
DBP	BBJ	5:131625376:A:G	A	G	0.009111	0.007191	0.2051	5	131625376	A	G	-0.0758207	0.0991199
DBP	BBJ	5:141719093:C:T	T	C	-0.01307	0.01407	0.353	5	141719093	T	C	-0.209573	0.151886
DBP	BBJ	5:142507651:A:G	G	A	0.001249	0.006197	0.8402	5	142507651	G	A	-0.171292	0.0807514
DBP	BBJ	5:147884668:C:T	C	T	0.002781	0.003789	0.463	5	147884668	C	T	-0.0595392	0.0525589
DBP	BBJ	5:148348395:A:G	G	A	-0.01548	0.004172	0.0002066	5	148348395	G	A	0.355363	0.058173
DBP	BBJ	5:14867948:C:T	T	C	0.006716	0.003866	0.08233	5	14867948	T	C	-0.208114	0.0576252
DBP	BBJ	5:157462999:C:T	C	T	0.01439	0.008722	0.09907	5	157462999	C	T	-0.136971	0.0820381
DBP	BBJ	5:157544929:A:G	G	A	0.001823	0.004585	0.691	5	157544929	G	A	-0.0179259	0.0601614
DBP	BBJ	5:157817634:C:T	T	C	-0.01014	0.00495	0.04053	5	157817634	T	C	0.296433	0.061405
DBP	BBJ	5:157938870:C:G	C	G	0.01333	0.004243	0.001674	5	157938870	C	G	-0.248278	0.0571236
DBP	BBJ	5:158275112:A:G	G	A	0.007237	0.008459	0.3923	5	158275112	G	A	-0.0933375	0.14168
DBP	BBJ	5:158444231:C:G	C	G	-0.006462	0.007263	0.3736	5	158444231	C	G	0.281824	0.0922668
DBP	BBJ	5:159522488:C:T	C	T	0.008502	0.003795	0.0251	5	159522488	C	T	-0.0334425	0.0544436
DBP	BBJ	5:170804832:A:G	A	G	-0.006853	0.003929	0.08116	5	170804832	A	G	0.0715045	0.0531415
DBP	BBJ	5:173303392:G:T	G	T	-0.02947	0.006315	3.052e-06	5	173303392	G	T	0.415409	0.0949196
DBP	BBJ	5:176731452:G:T	G	T	0.005073	0.003804	0.1823	5	176731452	G	T	-0.187144	0.0528233
DBP	BBJ	5:32689472:A:G	G	A	-0.003213	0.005837	0.582	5	32689472	G	A	0.0353317	0.0835402
DBP	BBJ	5:32760383:C:T	T	C	0.009829	0.004554	0.03092	5	32760383	T	C	-0.145609	0.0717835
DBP	BBJ	5:32829975:C:G	C	G	0.01953	0.003878	4.79e-07	5	32829975	C	G	-0.422089	0.0553873
DBP	BBJ	5:32917699:C:T	C	T	-0.0001572	0.003819	0.9672	5	32917699	C	T	0.0222435	0.0531403
DBP	BBJ	5:33194751:G:T	T	G	0.005943	0.003854	0.123	5	33194751	T	G	-0.012876	0.0530857
DBP	BBJ	5:360543:C:T	C	T	-0.007245	0.003876	0.06162	5	360543	C	T	0.0501219	0.0598744
DBP	BBJ	5:3706050:A:C	A	C	0.007142	0.005031	0.1558	5	3706050	A	C	-0.300775	0.0671599
DBP	BBJ	5:50878292:A:G	A	G	-0.007765	0.003949	0.04925	5	50878292	A	G	0.192773	0.0576397
DBP	BBJ	5:53283630:A:T	T	A	0.0002301	0.004735	0.9612	5	53283630	T	A	-0.100401	0.0787387
DBP	BBJ	5:55688992:C:T	C	T	0.009456	0.004431	0.03282	5	55688992	C	T	-0.0616374	0.0594748
DBP	BBJ	5:55868097:C:T	C	T	0.01625	0.006083	0.007572	5	55868097	C	T	-0.024918	0.0832486
DBP	BBJ	5:55912533:C:G	G	C	0.006808	0.003971	0.08643	5	55912533	G	C	-0.0957447	0.0561896
DBP	BBJ	5:56037878:A:G	G	A	0.005956	0.004376	0.1735	5	56037878	G	A	-0.0801451	0.0677518
DBP	BBJ	5:56373644:A:G	G	A	-0.001558	0.006038	0.7963	5	56373644	G	A	0.144719	0.083807
DBP	BBJ	5:57095011:G:T	G	T	0.003494	0.004041	0.3872	5	57095011	G	T	-0.0942887	0.0568098
DBP	BBJ	5:57359192:C:G	C	G	-0.007982	0.006184	0.1968	5	57359192	C	G	-0.0152745	0.115747
DBP	BBJ	5:57754005:A:G	G	A	0.01037	0.003943	0.008553	5	57754005	G	A	-0.0637104	0.0526354
DBP	BBJ	5:61553881:C:T	C	T	0.01232	0.005145	0.01662	5	61553881	C	T	-0.200019	0.0739782
DBP	BBJ	5:67708390:G:T	G	T	-0.003561	0.004205	0.3971	5	67708390	G	T	-0.101531	0.0563539
DBP	BBJ	5:68006898:A:G	A	G	0.003158	0.006068	0.6027	5	68006898	A	G	-0.1043	0.0851734
DBP	BBJ	5:75003678:C:T	T	C	0.007319	0.003805	0.0544	5	75003678	T	C	-0.18501	0.0527823
DBP	BBJ	5:77820081:C:T	C	T	0.00591	0.00426	0.1654	5	77820081	C	T	-0.160608	0.0738014
DBP	BBJ	5:90420644:G:T	G	T	-0.006061	0.003928	0.1229	5	90420644	G	T	0.140995	0.0558821
DBP	BBJ	5:91843369:C:T	T	C	-0.02787	0.01071	0.009276	5	91843369	T	C	0.292822	0.114591
DBP	BBJ	5:91983354:A:C	C	A	0.007383	0.004909	0.1326	5	91983354	C	A	0.0099661	0.0626835
DBP	BBJ	5:96089111:A:G	G	A	0.002925	0.004597	0.5247	5	96089111	G	A	-0.0909466	0.0537345
DBP	BBJ	5:96220087:C:T	C	T	-0.005309	0.004323	0.2193	5	96220087	C	T	0.186342	0.0586179
DBP	BBJ	5:97953719:G:T	G	T	-0.0008014	0.003975	0.8402	5	97953719	G	T	-0.10655	0.0559991
DBP	BBJ	6:106320771:A:T	A	T	0.007368	0.004601	0.1093	6	106320771	A	T	-0.00730354	0.0680838
DBP	BBJ	6:109584410:A:G	A	G	-0.009818	0.003815	0.01006	6	109584410	A	G	-0.0253619	0.0524388
DBP	BBJ	6:116313931:C:G	G	C	-0.01117	0.007425	0.1326	6	116313931	G	C	-0.0546572	0.124143
DBP	BBJ	6:117252672:A:C	C	A	0.002219	0.003878	0.5671	6	117252672	C	A	-0.0378812	0.0538857
DBP	BBJ	6:117523671:A:G	A	G	0.001656	0.004432	0.7087	6	117523671	A	G	-0.0868085	0.0647083
DBP	BBJ	6:117776756:A:T	A	T	-0.0001676	0.004032	0.9668	6	117776756	A	T	0.146012	0.056998
DBP	BBJ	6:118667522:C:T	T	C	0.0006519	0.005098	0.8983	6	118667522	T	C	0.171057	0.0594393
DBP	BBJ	6:119113317:C:T	T	C	-0.005438	0.004271	0.2029	6	119113317	T	C	0.114893	0.0603963
DBP	BBJ	6:121787498:A:T	T	A	0.003879	0.003865	0.3155	6	121787498	T	A	-0.0398732	0.0551773
DBP	BBJ	6:122156413:A:G	A	G	0.01475	0.003837	0.0001214	6	122156413	A	G	-0.279737	0.0528862
DBP	BBJ	6:127164360:A:G	A	G	0.02277	0.003971	9.752e-09	6	127164360	A	G	-0.334566	0.0522477
DBP	BBJ	6:134195719:A:G	G	A	-0.00477	0.00378	0.2071	6	134195719	G	A	0.0660364	0.0530206
DBP	BBJ	6:135402339:C:T	T	C	-0.002793	0.004029	0.4882	6	135402339	T	C	0.194915	0.0593856
DBP	BBJ	6:139835689:C:T	C	T	-0.0002329	0.004374	0.9575	6	139835689	C	T	0.124848	0.0570888
DBP	BBJ	6:141180780:C:T	T	C	0.007979	0.005301	0.1323	6	141180780	T	C	0.0792525	0.0583907
DBP	BBJ	6:143159284:C:T	C	T	0.0008536	0.004373	0.8452	6	143159284	C	T	-0.064671	0.0584999
DBP	BBJ	6:143636526:A:G	G	A	0.003959	0.004424	0.3709	6	143636526	G	A	-0.0491297	0.0693086
DBP	BBJ	6:147591371:A:G	A	G	0.002722	0.004195	0.5165	6	147591371	A	G	-0.145488	0.0581797
DBP	BBJ	6:150999751:C:T	C	T	-0.002477	0.006642	0.7092	6	150999751	C	T	0.453255	0.0843576
DBP	BBJ	6:151026312:A:T	A	T	-0.002977	0.00395	0.4511	6	151026312	A	T	-0.120525	0.0554047
DBP	BBJ	6:151981210:A:G	A	G	0.005283	0.004372	0.2269	6	151981210	A	G	-0.0158235	0.0660699
DBP	BBJ	6:152398669:C:T	C	T	-0.008117	0.004906	0.09803	6	152398669	C	T	0.166459	0.0555131
DBP	BBJ	6:152857785:C:T	C	T	0.00354	0.004058	0.3831	6	152857785	C	T	0.0361236	0.0562516
DBP	BBJ	6:153427265:A:G	G	A	0.001914	0.003803	0.6148	6	153427265	G	A	0.0942247	0.0551674
DBP	BBJ	6:15478336:C:T	C	T	0.006102	0.005812	0.2938	6	15478336	C	T	0.101031	0.087054
DBP	BBJ	6:1620147:C:T	T	C	-0.008092	0.004788	0.09101	6	1620147	T	C	0.220615	0.0629042
DBP	BBJ	6:163749986:A:G	G	A	0.004261	0.003978	0.2842	6	163749986	G	A	-0.161431	0.0556724
DBP	BBJ	6:164133001:C:T	C	T	-0.001731	0.005677	0.7604	6	164133001	C	T	0.409163	0.093093
DBP	BBJ	6:166162335:C:T	T	C	0.002519	0.003957	0.5244	6	166162335	T	C	0.137129	0.0540618
DBP	BBJ	6:166164137:C:T	C	T	-0.005417	0.005959	0.3633	6	166164137	C	T	0.380186	0.0793923
DBP	BBJ	6:169587103:A:G	G	A	-0.004429	0.003881	0.2538	6	169587103	G	A	0.0796456	0.0535232
DBP	BBJ	6:17302857:C:T	C	T	-0.005089	0.004388	0.2461	6	17302857	C	T	0.108621	0.0572708
DBP	BBJ	6:20675792:A:C	C	A	-0.01124	0.003937	0.004293	6	20675792	C	A	-0.0642355	0.0539943
DBP	BBJ	6:22110418:C:T	T	C	0.006735	0.004774	0.1583	6	22110418	T	C	-0.0573669	0.0651633
DBP	BBJ	6:22392260:A:G	A	G	0.0073	0.00751	0.331	6	22392260	A	G	-0.045328	0.108848
DBP	BBJ	6:22832405:A:G	G	A	0.001016	0.003888	0.7938	6	22832405	G	A	0.0776623	0.053386
DBP	BBJ	6:25386552:C:T	C	T	-0.00385	0.004007	0.3366	6	25386552	C	T	0.106342	0.0579886
DBP	BBJ	6:25473413:A:G	A	G	0.002598	0.003812	0.4956	6	25473413	A	G	-0.0261448	0.0561145
DBP	BBJ	6:25517150:C:G	G	C	-0.005241	0.03076	0.8647	6	25517150	G	C	-0.125554	0.11812
DBP	BBJ	6:25684653:G:T	G	T	0.0002758	0.003912	0.9438	6	25684653	G	T	-0.0435876	0.0598026
DBP	BBJ	6:26104632:G:T	T	G	-0.03641	0.01118	0.001125	6	26104632	T	G	0.413774	0.146888
DBP	BBJ	6:26122547:A:G	G	A	-0.003998	0.008078	0.6206	6	26122547	G	A	0.131793	0.073191
DBP	BBJ	6:26197493:A:C	C	A	0.01059	0.007373	0.1511	6	26197493	C	A	0.0386161	0.0854173
DBP	BBJ	6:26444168:C:T	C	T	0.003564	0.009089	0.6949	6	26444168	C	T	-0.353204	0.0863269
DBP	BBJ	6:27332298:C:T	T	C	0.002236	0.00379	0.5552	6	27332298	T	C	-0.118238	0.0524318
DBP	BBJ	6:28655388:C:T	T	C	-0.01411	0.005375	0.008643	6	28655388	T	C	0.111279	0.0679973
DBP	BBJ	6:29605935:G:T	T	G	-0.008042	0.003836	0.03607	6	29605935	T	G	0.0171692	0.0527505
DBP	BBJ	6:29698050:A:G	A	G	0.0009361	0.005682	0.8691	6	29698050	A	G	0.0820948	0.133009
DBP	BBJ	6:29833664:A:T	A	T	-0.001095	0.004156	0.7922	6	29833664	A	T	0.252078	0.0525264
DBP	BBJ	6:30357780:C:T	T	C	0.007805	0.004015	0.0519	6	30357780	T	C	0.128866	0.0534984
DBP	BBJ	6:30737486:A:C	A	C	0.001034	0.005774	0.8579	6	30737486	A	C	0.056713	0.0644142
DBP	BBJ	6:30985177:A:G	G	A	0.005598	0.004939	0.257	6	30985177	G	A	-0.0659977	0.0675664
DBP	BBJ	6:31066671:A:C	C	A	0.002835	0.004637	0.541	6	31066671	C	A	0.205383	0.0657209
DBP	BBJ	6:31142297:A:C	C	A	-0.005636	0.003783	0.1363	6	31142297	C	A	0.263183	0.0551919
DBP	BBJ	6:31265262:A:G	A	G	-0.001157	0.004293	0.7876	6	31265262	A	G	0.0556385	0.0545345
DBP	BBJ	6:31321364:A:G	G	A	0.009893	0.007624	0.1944	6	31321364	G	A	-0.635988	0.210054
DBP	BBJ	6:31461608:C:T	C	T	-0.004745	0.004029	0.2389	6	31461608	C	T	0.131696	0.0525368
DBP	BBJ	6:31610529:A:G	A	G	-0.005091	0.003829	0.1836	6	31610529	A	G	0.0592329	0.0531587
DBP	BBJ	6:31930063:A:G	G	A	0.04563	0.02042	0.02542	6	31930063	G	A	-0.675508	0.267736
DBP	BBJ	6:31978746:A:G	G	A	0.01231	0.004197	0.003371	6	31978746	G	A	-0.269223	0.05635
DBP	BBJ	6:32190406:A:G	A	G	0.000831	0.003793	0.8266	6	32190406	A	G	0.243421	0.0526106
DBP	BBJ	6:32191822:A:G	G	A	-0.005685	0.006901	0.41	6	32191822	G	A	-0.0802324	0.0792774
DBP	BBJ	6:32193568:C:T	C	T	0.004249	0.003802	0.2638	6	32193568	C	T	0.115897	0.0529579
DBP	BBJ	6:32208921:A:G	G	A	0.003516	0.004518	0.4365	6	32208921	G	A	-0.356816	0.0696584
DBP	BBJ	6:32580136:C:T	C	T	0.005575	0.003828	0.1453	6	32580136	C	T	-0.117351	0.053718
DBP	BBJ	6:32659878:A:G	A	G	0.002572	0.003906	0.5102	6	32659878	A	G	0.18918	0.0540653
DBP	BBJ	6:32833366:A:C	C	A	0.004576	0.004439	0.3026	6	32833366	C	A	-0.035616	0.0660142
DBP	BBJ	6:32922068:A:T	A	T	-0.002688	0.00379	0.4782	6	32922068	A	T	-0.0774729	0.052376
DBP	BBJ	6:33130226:C:G	C	G	-0.002533	0.005016	0.6136	6	33130226	C	G	-0.202297	0.0662748
DBP	BBJ	6:33616828:C:T	C	T	0.007373	0.004132	0.07434	6	33616828	C	T	0.204277	0.0552142
DBP	BBJ	6:34244132:C:T	T	C	-0.006185	0.02791	0.8246	6	34244132	T	C	-0.296248	0.233084
DBP	BBJ	6:39186743:C:G	G	C	-0.007896	0.00448	0.07797	6	39186743	G	C	0.200934	0.0651428
DBP	BBJ	6:39297885:A:G	G	A	-0.003459	0.01122	0.7578	6	39297885	G	A	0.144277	0.58997
DBP	BBJ	6:43364494:A:G	G	A	-0.02192	0.004034	5.55e-08	6	43364494	G	A	0.243277	0.0581675
DBP	BBJ	6:43758873:A:G	G	A	0.000995	0.00502	0.8429	6	43758873	G	A	-0.211728	0.0584697
DBP	BBJ	6:43809802:C:T	T	C	-0.00618	0.005978	0.3012	6	43809802	T	C	-0.0143784	0.0830055
DBP	BBJ	6:44181315:C:T	C	T	0.001223	0.004063	0.7634	6	44181315	C	T	-0.0471565	0.0571728
DBP	BBJ	6:50683009:C:T	T	C	-0.006885	0.005862	0.2402	6	50683009	T	C	-0.106148	0.0663843
DBP	BBJ	6:51040926:C:T	T	C	-0.01679	0.004535	0.000214	6	51040926	T	C	0.146805	0.0639954
DBP	BBJ	6:51568871:C:T	T	C	-0.000632	0.004506	0.8885	6	51568871	T	C	0.0687501	0.0777022
DBP	BBJ	6:51834297:A:G	A	G	0.008344	0.004111	0.0424	6	51834297	A	G	-0.107117	0.058021
DBP	BBJ	6:55999537:A:G	G	A	0.001263	0.007188	0.8606	6	55999537	G	A	0.127693	0.0995079
DBP	BBJ	6:72206620:A:C	C	A	-0.008608	0.003817	0.02412	6	72206620	C	A	0.118002	0.053923
DBP	BBJ	6:79657391:A:G	G	A	0.01266	0.003941	0.001319	6	79657391	G	A	-0.212059	0.0582162
DBP	BBJ	6:8023804:C:T	C	T	-0.001857	0.004461	0.6772	6	8023804	C	T	-0.0592767	0.0588791
DBP	BBJ	6:80818531:C:T	C	T	0.0009135	0.004018	0.8202	6	80818531	C	T	-0.0550318	0.0525709
DBP	BBJ	6:82279237:A:C	C	A	0.00215	0.004229	0.6111	6	82279237	C	A	-0.0268392	0.058631
DBP	BBJ	6:85652904:G:T	T	G	0.005092	0.004171	0.2221	6	85652904	T	G	-0.069379	0.0572043
DBP	BBJ	6:97033370:A:G	A	G	0.003638	0.005852	0.5341	6	97033370	A	G	-0.403887	0.145242
DBP	BBJ	7:100457356:A:G	A	G	0.00162	0.005081	0.7499	7	100457356	A	G	-0.0483413	0.0646852
DBP	BBJ	7:1065569:C:T	C	T	0.01912	0.004138	3.827e-06	7	1065569	C	T	-0.348161	0.0565957
DBP	BBJ	7:107907875:C:T	C	T	0.01276	0.006866	0.06304	7	107907875	C	T	0.236276	0.141344
DBP	BBJ	7:123296605:A:T	T	A	-0.0086	0.005314	0.1056	7	123296605	T	A	0.102394	0.0661152
DBP	BBJ	7:129663496:C:T	C	T	-0.02927	0.01252	0.01942	7	129663496	C	T	0.389234	0.119117
DBP	BBJ	7:130445128:A:C	C	A	-0.006229	0.004169	0.1351	7	130445128	C	A	0.250058	0.0591086
DBP	BBJ	7:131069461:A:T	T	A	0.002975	0.003805	0.4343	7	131069461	T	A	-0.197071	0.0580048
DBP	BBJ	7:131361319:A:G	A	G	-0.00788	0.003939	0.04545	7	131361319	A	G	0.231615	0.0526669
DBP	BBJ	7:134215259:A:T	A	T	-0.004465	0.003882	0.25	7	134215259	A	T	0.230841	0.0531385
DBP	BBJ	7:139404666:A:C	A	C	-0.01001	0.004373	0.02214	7	139404666	A	C	0.251348	0.0615411
DBP	BBJ	7:14375977:A:G	A	G	-0.004432	0.00414	0.2844	7	14375977	A	G	0.156797	0.0560817
DBP	BBJ	7:149152906:A:G	G	A	-0.01265	0.004491	0.004843	7	149152906	G	A	0.116182	0.067278
DBP	BBJ	7:150216171:G:T	T	G	-0.0009939	0.004998	0.8424	7	150216171	T	G	0.241796	0.0749577
DBP	BBJ	7:150497420:A:C	C	A	0.008503	0.007465	0.2547	7	150497420	C	A	-0.127515	0.0775373
DBP	BBJ	7:150598440:C:T	T	C	-0.006803	0.00388	0.07951	7	150598440	T	C	-0.0248461	0.0535892
DBP	BBJ	7:150667210:C:T	C	T	-0.01574	0.004745	0.0009116	7	150667210	C	T	0.0350434	0.0635566
DBP	BBJ	7:150704843:A:G	G	A	-0.01246	0.004029	0.001983	7	150704843	G	A	0.210707	0.0552343
DBP	BBJ	7:150871377:C:G	G	C	-0.0008269	0.00479	0.8629	7	150871377	G	C	-0.091593	0.0666845
DBP	BBJ	7:155744303:C:G	C	G	-0.007115	0.00422	0.09177	7	155744303	C	G	0.0213593	0.0540762
DBP	BBJ	7:156311745:A:G	A	G	-0.003806	0.004628	0.4109	7	156311745	A	G	0.0837869	0.0592782
DBP	BBJ	7:16719917:C:T	T	C	-0.00193	0.003942	0.6245	7	16719917	T	C	-0.0427604	0.053979
DBP	BBJ	7:18590659:C:T	T	C	0.001057	0.007625	0.8898	7	18590659	T	C	0.0255208	0.0810078
DBP	BBJ	7:2018823:A:C	C	A	0.0007517	0.004021	0.8517	7	2018823	C	A	0.0530163	0.0544239
DBP	BBJ	7:22156538:C:G	C	G	0.005244	0.004931	0.2876	7	22156538	C	G	-0.0797417	0.0654139
DBP	BBJ	7:2523003:A:G	G	A	-0.003561	0.006923	0.6069	7	2523003	G	A	0.136832	0.0749133
DBP	BBJ	7:25694474:A:G	A	G	0.0006842	0.00469	0.884	7	25694474	A	G	-0.0788348	0.0546217
DBP	BBJ	7:25935030:C:T	T	C	0.001266	0.003896	0.7453	7	25935030	T	C	0.115278	0.0529918
DBP	BBJ	7:27144921:C:T	C	T	0.01322	0.005191	0.01086	7	27144921	C	T	-0.23207	0.0809113
DBP	BBJ	7:27214557:C:T	T	C	-0.001571	0.004387	0.7203	7	27214557	T	C	0.0115911	0.0616001
DBP	BBJ	7:27245893:C:T	T	C	0.02408	0.003938	9.671e-10	7	27245893	T	C	-0.316326	0.0531362
DBP	BBJ	7:27324369:A:G	G	A	0.01025	0.009003	0.255	7	27324369	G	A	-0.244457	0.109335
DBP	BBJ	7:27394232:A:G	A	G	-0.004715	0.003798	0.2144	7	27394232	A	G	-0.143857	0.0526127
DBP	BBJ	7:2789880:A:C	A	C	0.00346	0.004043	0.3921	7	2789880	A	C	0.0092303	0.0580982
DBP	BBJ	7:35467896:A:G	A	G	-0.0104	0.004031	0.009896	7	35467896	A	G	0.183628	0.053097
DBP	BBJ	7:45960645:C:G	G	C	0.005785	0.004461	0.1947	7	45960645	G	C	-0.0570308	0.0613913
DBP	BBJ	7:50915776:A:G	A	G	-0.00591	0.004611	0.2	7	50915776	A	G	0.29544	0.0589731
DBP	BBJ	7:72856430:C:T	T	C	-0.009367	0.006172	0.1291	7	72856430	T	C	0.254461	0.0840547
DBP	BBJ	7:7290732:A:G	A	G	0.008785	0.004004	0.02825	7	7290732	A	G	-0.0154584	0.0558588
DBP	BBJ	7:80393418:C:T	C	T	-0.006065	0.004724	0.1993	7	80393418	C	T	0.196768	0.0817698
DBP	BBJ	7:89778489:A:G	A	G	0.0004333	0.004549	0.9241	7	89778489	A	G	0.0118732	0.0651275
DBP	BBJ	7:96461649:C:T	T	C	0.002047	0.003795	0.5896	7	96461649	T	C	-0.0514065	0.0526397
DBP	BBJ	7:99612405:G:T	G	T	-0.002826	0.003909	0.4696	7	99612405	G	T	0.258637	0.0535227
DBP	BBJ	8:10066119:A:G	A	G	0.009241	0.004099	0.02419	8	10066119	A	G	0.0277175	0.0573993
DBP	BBJ	8:101676675:A:C	A	C	-0.00709	0.003919	0.07038	8	101676675	A	C	0.221677	0.0526533
DBP	BBJ	8:103883630:A:G	G	A	-0.002724	0.003898	0.4846	8	103883630	G	A	0.113099	0.0550091
DBP	BBJ	8:106325360:A:G	A	G	-0.007868	0.007284	0.28	8	106325360	A	G	0.146203	0.0798736
DBP	BBJ	8:10693492:C:T	T	C	0.01003	0.004758	0.035	8	10693492	T	C	0.028084	0.0659049
DBP	BBJ	8:11580334:A:G	A	G	0.007216	0.005284	0.1721	8	11580334	A	G	-0.029217	0.0715446
DBP	BBJ	8:1212030:C:G	C	G	-0.01043	0.00438	0.01723	8	1212030	C	G	-0.0040114	0.0558834
DBP	BBJ	8:124794849:A:G	G	A	0.01424	0.003872	0.0002362	8	124794849	G	A	-0.206326	0.0564853
DBP	BBJ	8:126521465:A:G	A	G	0.005048	0.005024	0.315	8	126521465	A	G	-0.151096	0.0689211
DBP	BBJ	8:129383675:A:T	A	T	-0.002562	0.004015	0.5234	8	129383675	A	T	0.140828	0.053317
DBP	BBJ	8:135623798:A:T	T	A	0.002697	0.003799	0.4777	8	135623798	T	A	-0.155527	0.0525946
DBP	BBJ	8:141883529:A:G	G	A	-0.007457	0.004182	0.07459	8	141883529	G	A	0.0385782	0.0545381
DBP	BBJ	8:142441642:A:G	A	G	0.003588	0.004317	0.4058	8	142441642	A	G	-0.0773522	0.055356
DBP	BBJ	8:143351567:G:T	T	G	-0.003984	0.004181	0.3406	8	143351567	T	G	0.0457762	0.0528745
DBP	BBJ	8:143475927:A:G	A	G	-0.006404	0.003922	0.1025	8	143475927	A	G	0.199525	0.0537669
DBP	BBJ	8:143992864:A:C	C	A	-0.0186	0.003986	3.078e-06	8	143992864	C	A	0.503834	0.055835
DBP	BBJ	8:1716616:A:T	T	A	0.006001	0.004299	0.1628	8	1716616	T	A	-0.129894	0.0610942
DBP	BBJ	8:17427186:A:G	A	G	0.02927	0.006743	1.42e-05	8	17427186	A	G	-0.323081	0.159909
DBP	BBJ	8:23400615:C:T	C	T	0.01287	0.004015	0.00135	8	23400615	C	T	-0.223021	0.0547259
DBP	BBJ	8:25878995:C:G	G	C	0.008289	0.004021	0.03929	8	25878995	G	C	-0.1563	0.0562157
DBP	BBJ	8:26011922:C:T	C	T	-0.01043	0.004354	0.01656	8	26011922	C	T	-0.0166216	0.0591062
DBP	BBJ	8:26410710:A:T	T	A	-0.008125	0.008973	0.3652	8	26410710	T	A	-0.104077	0.127815
DBP	BBJ	8:26743933:A:C	A	C	0.008871	0.004255	0.03708	8	26743933	A	C	0.0648149	0.0545375
DBP	BBJ	8:30288272:C:T	T	C	-0.004929	0.00378	0.1923	8	30288272	T	C	0.0977052	0.054487
DBP	BBJ	8:38130025:A:G	G	A	0.006159	0.00406	0.1292	8	38130025	G	A	-0.247983	0.0566061
DBP	BBJ	8:49415598:A:G	G	A	-0.01084	0.004666	0.02013	8	49415598	G	A	0.0913015	0.0715692
DBP	BBJ	8:51947549:C:T	C	T	0.01628	0.004543	0.0003401	8	51947549	C	T	-0.177496	0.0615753
DBP	BBJ	8:6379932:C:G	G	C	0.000857	0.004371	0.8446	8	6379932	G	C	-0.129919	0.0647916
DBP	BBJ	8:68919463:A:C	C	A	-0.008644	0.004918	0.07883	8	68919463	C	A	-0.0461008	0.0666544
DBP	BBJ	8:72475748:C:G	C	G	0.007118	0.004534	0.1165	8	72475748	C	G	-0.172202	0.0605163
DBP	BBJ	8:77245410:A:G	G	A	0.0139	0.003855	0.0003103	8	77245410	G	A	-0.117377	0.0546848
DBP	BBJ	8:81386066:A:C	C	A	-0.01071	0.008939	0.2311	8	81386066	C	A	0.185876	0.1464
DBP	BBJ	8:8260079:A:G	G	A	-0.001283	0.004867	0.7921	8	8260079	G	A	-0.202796	0.0671003
DBP	BBJ	8:82814156:A:G	A	G	-0.007496	0.004211	0.07505	8	82814156	A	G	0.181664	0.0587853
DBP	BBJ	8:90940205:C:G	G	C	-0.01662	0.01186	0.1611	8	90940205	G	C	-0.102264	0.129202
DBP	BBJ	8:92616140:A:G	G	A	-0.003551	0.003808	0.3511	8	92616140	G	A	0.0808614	0.0546598
DBP	BBJ	8:9511555:A:G	G	A	-0.003363	0.004514	0.4563	8	9511555	G	A	-0.0723717	0.0579383
DBP	BBJ	8:96044076:A:G	G	A	0.006713	0.00892	0.4517	8	96044076	G	A	0.0190649	0.111876
DBP	BBJ	9:10594635:C:T	T	C	0.01888	0.009959	0.05796	9	10594635	T	C	-0.153936	0.112035
DBP	BBJ	9:109414561:C:T	T	C	0.007934	0.00443	0.0733	9	109414561	T	C	-0.0414818	0.0539724
DBP	BBJ	9:109670016:A:T	A	T	-0.0007624	0.004619	0.8689	9	109670016	A	T	-0.0964833	0.0555934
DBP	BBJ	9:112358150:C:T	C	T	0.02435	0.006967	0.0004744	9	112358150	C	T	-0.289917	0.103648
DBP	BBJ	9:112760293:G:T	G	T	-0.007883	0.004856	0.1045	9	112760293	G	T	0.199264	0.0770654
DBP	BBJ	9:113124965:A:G	G	A	-0.00144	0.005037	0.775	9	113124965	G	A	-0.0536854	0.0727333
DBP	BBJ	9:117172307:A:G	G	A	0.0002305	0.00383	0.952	9	117172307	G	A	-0.141488	0.0525214
DBP	BBJ	9:119308102:G:T	G	T	0.008937	0.006677	0.1807	9	119308102	G	T	-0.206245	0.0915967
DBP	BBJ	9:119312256:G:T	G	T	0.002536	0.004801	0.5973	9	119312256	G	T	0.00916623	0.0653202
DBP	BBJ	9:128194443:C:G	C	G	-0.007906	0.003856	0.04037	9	128194443	C	G	0.125159	0.0529706
DBP	BBJ	9:129792141:C:T	C	T	0.005562	0.003928	0.1568	9	129792141	C	T	-0.0784964	0.0540278
DBP	BBJ	9:136149399:A:G	G	A	-0.01102	0.00423	0.009194	9	136149399	G	A	0.361534	0.0636975
DBP	BBJ	9:21818674:A:G	A	G	0.00807	0.003972	0.04219	9	21818674	A	G	0.0545328	0.0527419
DBP	BBJ	9:223613:G:T	T	G	-0.005808	0.004137	0.1603	9	223613	T	G	0.0317732	0.0611721
DBP	BBJ	9:2493751:G:T	T	G	-0.009409	0.003875	0.01517	9	2493751	T	G	-0.0426667	0.0550518
DBP	BBJ	9:35693104:C:T	C	T	0.001986	0.005681	0.7267	9	35693104	C	T	0.139121	0.0823721
DBP	BBJ	9:35898768:A:G	A	G	0.00253	0.00422	0.5488	9	35898768	A	G	0.0823186	0.0556076
DBP	BBJ	9:628670:C:T	C	T	-0.01815	0.02198	0.409	9	628670	C	T	0.0417628	0.210194
DBP	BBJ	9:89888472:C:T	C	T	0.003947	0.004677	0.3987	9	89888472	C	T	0.157369	0.0714233
DBP	BBJ	9:9350986:A:T	T	A	0.001831	0.003984	0.6458	9	9350986	T	A	0.0668692	0.0562574
PP	BBJ	10:103111057:C:T	T	C	-0.0002596	0.003874	0.9466	10	103111057	T	C	-0.098272	0.0674675
PP	BBJ	10:103702763:A:G	A	G	-0.001998	0.004609	0.6647	10	103702763	A	G	-0.124835	0.0761448
PP	BBJ	10:104244948:C:G	G	C	0.01478	0.004097	0.0003099	10	104244948	G	C	-0.197952	0.0712519
PP	BBJ	10:104952499:C:T	C	T	-0.03412	0.00451	3.918e-14	10	104952499	C	T	0.375461	0.216377
PP	BBJ	10:104958900:A:G	G	A	-0.04013	0.004779	4.602e-17	10	104958900	G	A	0.694483	0.0701502
PP	BBJ	10:104968050:G:T	T	G	0.01913	0.004356	1.128e-05	10	104968050	T	G	-0.46689	0.0695449
PP	BBJ	10:105646395:C:T	C	T	0.0001649	0.003953	0.9667	10	105646395	C	T	-0.12385	0.067797
PP	BBJ	10:114808072:C:T	T	C	-0.0001877	0.008532	0.9824	10	114808072	T	C	-0.093529	0.19542
PP	BBJ	10:114831434:A:T	A	T	0.01941	0.005231	0.0002067	10	114831434	A	T	-0.150636	0.0788691
PP	BBJ	10:115790005:C:T	T	C	0.005522	0.004013	0.1688	10	115790005	T	C	-0.241452	0.064718
PP	BBJ	10:122988575:A:G	A	G	0.006182	0.005255	0.2394	10	122988575	A	G	0.221402	0.10201
PP	BBJ	10:123041821:A:T	A	T	0.005065	0.005021	0.3131	10	123041821	A	T	0.0609982	0.0735251
PP	BBJ	10:123069532:C:T	C	T	0.001785	0.006455	0.7822	10	123069532	C	T	0.0681988	0.0915752
PP	BBJ	10:12307894:C:T	C	T	-0.002454	0.003781	0.5163	10	12307894	C	T	-0.158443	0.0632718
PP	BBJ	10:134459388:A:G	A	G	0.007043	0.004176	0.09171	10	134459388	A	G	-0.166217	0.0671151
PP	BBJ	10:134507787:A:C	A	C	-0.01128	0.005571	0.04293	10	134507787	A	C	0.175925	0.0955872
PP	BBJ	10:18291288:A:G	G	A	-0.005823	0.00474	0.2193	10	18291288	G	A	0.0928388	0.0903707
PP	BBJ	10:18348030:G:T	T	G	-0.01508	0.004397	0.0006036	10	18348030	T	G	0.0959857	0.0680292
PP	BBJ	10:18476313:A:G	G	A	-0.003796	0.004809	0.4299	10	18476313	G	A	0.24211	0.0792534
PP	BBJ	10:18506741:C:G	G	C	-0.005126	0.004166	0.2186	10	18506741	G	C	0.169233	0.0660674
PP	BBJ	10:18727901:A:G	A	G	0.007536	0.003957	0.05687	10	18727901	A	G	-0.221588	0.0643037
PP	BBJ	10:18950555:C:T	T	C	0.01344	0.01586	0.3967	10	18950555	T	C	-0.193774	0.213103
PP	BBJ	10:19934813:A:T	A	T	-0.01554	0.003795	4.256e-05	10	19934813	A	T	0.142069	0.0644989
PP	BBJ	10:20545971:A:G	G	A	0.01059	0.004722	0.02491	10	20545971	G	A	-0.101726	0.0697041
PP	BBJ	10:21037294:C:T	C	T	0.01255	0.003779	0.0009012	10	21037294	C	T	-0.154749	0.0631674
PP	BBJ	10:28228037:A:G	A	G	0.001228	0.004023	0.7601	10	28228037	A	G	-0.0867967	0.064795
PP	BBJ	10:30507099:A:G	G	A	0.001914	0.004834	0.6921	10	30507099	G	A	-0.0913234	0.0766614
PP	BBJ	10:60351224:A:C	C	A	0.01072	0.003813	0.004924	10	60351224	C	A	-0.313568	0.0631648
PP	BBJ	10:61566323:C:T	T	C	-0.009581	0.003871	0.01333	10	61566323	T	C	0.235995	0.0658559
PP	BBJ	10:63608628:A:G	G	A	-0.0006781	0.005903	0.9085	10	63608628	G	A	0.100695	0.0817003
PP	BBJ	10:63663741:C:T	T	C	0.002817	0.004975	0.5712	10	63663741	T	C	-0.0350481	0.0823752
PP	BBJ	10:63810452:C:T	C	T	-0.006097	0.004032	0.1305	10	63810452	C	T	0.168128	0.0651838
PP	BBJ	10:69264839:C:T	C	T	-0.007335	0.004129	0.07566	10	69264839	C	T	0.28339	0.0712393
PP	BBJ	10:69820644:C:T	T	C	-0.005917	0.004979	0.2347	10	69820644	T	C	-0.270095	0.085649
PP	BBJ	10:70404159:C:T	C	T	-0.005352	0.004223	0.205	10	70404159	C	T	0.0442727	0.0664622
PP	BBJ	10:75421648:A:G	G	A	0.0007886	0.003855	0.8379	10	75421648	G	A	0.0176471	0.0647029
PP	BBJ	10:75797672:A:G	G	A	-0.01634	0.02576	0.526	10	75797672	G	A	0.128943	0.204882
PP	BBJ	10:82215288:C:T	T	C	0.001343	0.01044	0.8976	10	82215288	T	C	0.259183	0.140412
PP	BBJ	10:89615562:A:G	A	G	0.008478	0.003987	0.03348	10	89615562	A	G	-0.298821	0.0653316
PP	BBJ	10:89807339:C:T	C	T	0.002705	0.004732	0.5675	10	89807339	C	T	-0.0452318	0.0801818
PP	BBJ	10:95900004:A:G	A	G	0.001773	0.003844	0.6447	10	95900004	A	G	-0.178863	0.0646433
PP	BBJ	10:96026575:C:T	T	C	-0.001602	0.004751	0.736	10	96026575	T	C	0.0616615	0.0851795
PP	BBJ	10:96313960:A:C	A	C	0.003928	0.003964	0.3216	10	96313960	A	C	0.156927	0.0723098
PP	BBJ	11:100610546:C:T	T	C	0.01444	0.003792	0.0001398	11	100610546	T	C	-0.346134	0.0631362
PP	BBJ	11:100721070:C:T	C	T	-0.00385	0.003799	0.3109	11	100721070	C	T	0.255704	0.0641454
PP	BBJ	11:102077200:A:G	G	A	-0.003725	0.003789	0.3256	11	102077200	G	A	0.125446	0.066647
PP	BBJ	11:107096777:A:G	A	G	-0.0003259	0.003905	0.9335	11	107096777	A	G	-0.253977	0.0664664
PP	BBJ	11:112986754:C:T	C	T	-0.001165	0.005787	0.8404	11	112986754	C	T	0.0506375	0.114129
PP	BBJ	11:117074229:C:T	T	C	0.008199	0.003879	0.03457	11	117074229	T	C	-0.183525	0.0642825
PP	BBJ	11:117267884:A:G	A	G	-0.005818	0.00383	0.1287	11	117267884	A	G	0.253612	0.0666803
PP	BBJ	11:130273230:A:T	A	T	0.01882	0.007134	0.00833	11	130273230	A	T	-0.618662	0.253083
PP	BBJ	11:130283749:C:T	T	C	-0.00605	0.004264	0.1559	11	130283749	T	C	0.0904573	0.0630811
PP	BBJ	11:130312675:C:G	G	C	-0.004204	0.003951	0.2874	11	130312675	G	C	0.136969	0.0721614
PP	BBJ	11:130424293:A:T	A	T	-0.005328	0.003909	0.1729	11	130424293	A	T	0.111126	0.0675958
PP	BBJ	11:130448420:C:G	G	C	0.008083	0.003811	0.03392	11	130448420	G	C	-0.231179	0.0655854
PP	BBJ	11:130730825:A:G	G	A	0.01372	0.004956	0.00564	11	130730825	G	A	0.00578261	0.0952853
PP	BBJ	11:16348061:A:T	A	T	0.005925	0.004589	0.1966	11	16348061	A	T	-0.237304	0.0724281
PP	BBJ	11:16932104:A:G	G	A	0.004983	0.004832	0.3024	11	16932104	G	A	-0.238013	0.0829698
PP	BBJ	11:17394073:C:G	C	G	-0.007121	0.003999	0.07499	11	17394073	C	G	0.170611	0.0662808
PP	BBJ	11:1876157:A:G	G	A	0.005381	0.004739	0.2561	11	1876157	G	A	-0.0936757	0.0750733
PP	BBJ	11:1891722:C:T	C	T	0.01292	0.003931	0.001016	11	1891722	C	T	-0.344513	0.067556
PP	BBJ	11:1911439:G:T	G	T	-0.007734	0.007413	0.2968	11	1911439	G	T	0.219453	0.120668
PP	BBJ	11:19224677:A:T	T	A	0.00953	0.003857	0.01348	11	19224677	T	A	-0.124835	0.0687828
PP	BBJ	11:1960119:C:T	C	T	-0.01604	0.0058	0.005689	11	1960119	C	T	0.211523	0.0899108
PP	BBJ	11:2021815:C:T	T	C	0.001051	0.003802	0.7821	11	2021815	T	C	-0.179013	0.0642357
PP	BBJ	11:28522535:C:G	C	G	0.002295	0.004159	0.5811	11	28522535	C	G	-0.169437	0.0709946
PP	BBJ	11:30355707:A:C	A	C	0.001962	0.003954	0.6197	11	30355707	A	C	-0.177785	0.0639449
PP	BBJ	11:32374199:C:T	T	C	0.004652	0.004227	0.2711	11	32374199	T	C	-0.248712	0.0740929
PP	BBJ	11:44019715:A:G	G	A	-0.005301	0.004486	0.2373	11	44019715	G	A	0.292948	0.0699591
PP	BBJ	11:45246869:A:G	A	G	0.01107	0.004257	0.009337	11	45246869	A	G	-0.197838	0.0749959
PP	BBJ	11:47676170:A:G	A	G	-0.006981	0.004447	0.1164	11	47676170	A	G	-0.0775487	0.066229
PP	BBJ	11:57496820:C:T	C	T	-0.01493	0.006436	0.02037	11	57496820	C	T	0.167993	0.0897357
PP	BBJ	11:58407740:C:G	C	G	-0.003408	0.004681	0.4666	11	58407740	C	G	0.116049	0.0788858
PP	BBJ	11:61592362:A:G	A	G	0.0009563	0.003871	0.8049	11	61592362	A	G	0.113675	0.0665114
PP	BBJ	11:63744609:C:T	T	C	0.004026	0.00536	0.4526	11	63744609	T	C	0.103494	0.079081
PP	BBJ	11:64024056:A:C	C	A	-0.002458	0.004135	0.5522	11	64024056	C	A	0.035931	0.0726796
PP	BBJ	11:65363275:A:G	G	A	0.007679	0.004973	0.1226	11	65363275	G	A	-0.186139	0.0945189
PP	BBJ	11:65570517:C:T	C	T	-0.0006141	0.004333	0.8873	11	65570517	C	T	-0.0162847	0.0739953
PP	BBJ	11:69262916:A:G	G	A	-0.006048	0.003936	0.1243	11	69262916	G	A	0.0335357	0.0651453
PP	BBJ	11:76489336:A:T	A	T	-0.007305	0.005744	0.2035	11	76489336	A	T	0.0716637	0.0921795
PP	BBJ	11:89065410:A:G	G	A	-0.007344	0.006632	0.2682	11	89065410	G	A	0.152616	0.0967025
PP	BBJ	11:89197483:C:T	C	T	0.00903	0.003817	0.01799	11	89197483	C	T	0.0333434	0.0628032
PP	BBJ	11:89224453:A:C	A	C	0.02881	0.004163	4.507e-12	11	89224453	A	C	-0.530519	0.0670527
PP	BBJ	11:92708710:C:G	C	G	0.006509	0.003812	0.08774	11	92708710	C	G	-0.139148	0.0633612
PP	BBJ	11:95308854:A:T	T	A	0.0106	0.005427	0.05084	11	95308854	T	A	-0.0355664	0.0941687
PP	BBJ	11:9762274:C:T	T	C	0.01066	0.003887	0.006108	11	9762274	T	C	-0.168646	0.0637168
PP	BBJ	12:102797293:A:G	G	A	0.008576	0.003797	0.02392	12	102797293	G	A	-0.0205768	0.0635205
PP	BBJ	12:110340053:A:G	A	G	0.004728	0.005938	0.4259	12	110340053	A	G	0.149489	0.0965434
PP	BBJ	12:111752211:A:G	A	G	-0.01527	0.006328	0.01579	12	111752211	A	G	0.0757634	0.111588
PP	BBJ	12:115108361:C:T	T	C	-0.01134	0.004201	0.00696	12	115108361	T	C	0.144312	0.0631913
PP	BBJ	12:115418870:C:G	G	C	-0.01067	0.003902	0.00624	12	115418870	G	C	0.0849057	0.0726752
PP	BBJ	12:115555867:A:G	A	G	-0.02105	0.004666	6.433e-06	12	115555867	A	G	0.350378	0.0739639
PP	BBJ	12:115920472:A:G	A	G	0.003964	0.003887	0.3077	12	115920472	A	G	-0.175247	0.0682175
PP	BBJ	12:116630136:G:T	T	G	0.008916	0.004532	0.04914	12	116630136	T	G	0.0190466	0.0980754
PP	BBJ	12:12656760:C:T	C	T	-0.001906	0.006603	0.7729	12	12656760	C	T	0.123325	0.0970994
PP	BBJ	12:12888438:A:T	T	A	-0.009836	0.003814	0.009913	12	12888438	T	A	0.23123	0.0646781
PP	BBJ	12:15297359:A:G	A	G	0.001767	0.0038	0.6419	12	15297359	A	G	-0.0797514	0.0632226
PP	BBJ	12:20007597:A:C	C	A	-0.009549	0.004068	0.0189	12	20007597	C	A	0.259817	0.0629844
PP	BBJ	12:20098335:A:G	G	A	0.009885	0.003898	0.01122	12	20098335	G	A	-0.0645049	0.0658189
PP	BBJ	12:20230639:A:G	A	G	-0.0129	0.004513	0.004259	12	20230639	A	G	0.0970356	0.0652402
PP	BBJ	12:20250344:C:T	C	T	-0.004948	0.003774	0.1898	12	20250344	C	T	-0.120403	0.0665059
PP	BBJ	12:20278430:A:G	G	A	0.001817	0.004351	0.6762	12	20278430	G	A	-0.00334574	0.07059
PP	BBJ	12:20368269:C:T	T	C	0.001772	0.01209	0.8835	12	20368269	T	C	0.0908885	0.213395
PP	BBJ	12:20579392:C:G	G	C	-0.006003	0.008769	0.4936	12	20579392	G	C	0.303701	0.127131
PP	BBJ	12:20754154:C:T	C	T	0.002041	0.004205	0.6275	12	20754154	C	T	0.0165656	0.0759209
PP	BBJ	12:22015022:C:T	T	C	-0.007956	0.004137	0.05443	12	22015022	T	C	0.216176	0.0727171
PP	BBJ	12:2436837:C:T	T	C	0.01036	0.003786	0.006187	12	2436837	T	C	-0.165693	0.0634196
PP	BBJ	12:24770878:A:G	A	G	0.02097	0.005777	0.000283	12	24770878	A	G	-0.0365152	0.0913341
PP	BBJ	12:27962103:C:T	C	T	-0.0006552	0.004142	0.8743	12	27962103	C	T	0.113355	0.0660998
PP	BBJ	12:33626530:A:G	G	A	0.005895	0.007149	0.4096	12	33626530	G	A	-0.000110684	0.135802
PP	BBJ	12:388657:C:T	C	T	0.007326	0.004551	0.1075	12	388657	C	T	-0.0930318	0.0730222
PP	BBJ	12:48721634:A:T	A	T	-0.007721	0.005084	0.1289	12	48721634	A	T	0.236707	0.0914922
PP	BBJ	12:50015907:A:T	A	T	0.0047	0.01146	0.6817	12	50015907	A	T	0.201224	0.312479
PP	BBJ	12:50561359:C:G	G	C	-0.009241	0.005119	0.07104	12	50561359	G	C	0.123954	0.0720473
PP	BBJ	12:54435716:A:G	A	G	-0.003858	0.00382	0.3125	12	54435716	A	G	0.162154	0.0651746
PP	BBJ	12:54568590:A:G	A	G	0.01224	0.009597	0.202	12	54568590	A	G	0.0134722	0.167062
PP	BBJ	12:57540751:C:G	C	G	0.007623	0.004743	0.108	12	57540751	C	G	-0.159376	0.0677627
PP	BBJ	12:58012111:A:G	G	A	0.01443	0.004421	0.001096	12	58012111	G	A	0.0130631	0.0648096
PP	BBJ	12:66351826:C:T	T	C	-0.0003585	0.005438	0.9474	12	66351826	T	C	-0.246248	0.101348
PP	BBJ	12:79747487:C:T	T	C	0.009669	0.005008	0.05351	12	79747487	T	C	-0.0289365	0.0890048
PP	BBJ	12:79951566:A:G	G	A	-0.02131	0.004099	1.999e-07	12	79951566	G	A	0.227539	0.064829
PP	BBJ	12:89940388:A:G	A	G	-0.009446	0.005624	0.09303	12	89940388	A	G	0.0884396	0.0836594
PP	BBJ	12:90058842:A:G	G	A	-0.0331	0.00427	9.203e-15	12	90058842	G	A	0.561373	0.066254
PP	BBJ	12:90260446:A:T	A	T	0.007441	0.008691	0.3919	12	90260446	A	T	-0.141387	0.102707
PP	BBJ	12:94130967:A:T	T	A	0.005543	0.003837	0.1485	12	94130967	T	A	-0.000798561	0.0656483
PP	BBJ	12:94677559:C:T	C	T	0.01157	0.01505	0.4418	12	94677559	C	T	0.363926	0.318679
PP	BBJ	12:95487226:C:T	C	T	-0.01004	0.004475	0.02491	12	95487226	C	T	0.293143	0.090143
PP	BBJ	13:111375132:C:T	C	T	-0.001432	0.007033	0.8387	13	111375132	C	T	0.151875	0.095114
PP	BBJ	13:113636156:C:T	C	T	0.01676	0.004223	7.239e-05	13	113636156	C	T	-0.368258	0.0753772
PP	BBJ	13:115000650:G:T	G	T	0.00924	0.008574	0.2812	13	115000650	G	T	0.117588	0.141648
PP	BBJ	13:22298923:A:G	G	A	0.01484	0.005646	0.008563	13	22298923	G	A	-0.094819	0.0966379
PP	BBJ	13:30137828:C:T	T	C	-0.003878	0.004049	0.3383	13	30137828	T	C	0.17227	0.0704789
PP	BBJ	13:41886568:A:G	A	G	-0.0006021	0.003825	0.8749	13	41886568	A	G	-0.085709	0.0628882
PP	BBJ	13:47180671:A:G	G	A	0.005233	0.003775	0.1657	13	47180671	G	A	-0.241528	0.064385
PP	BBJ	13:79238925:A:G	G	A	-0.004506	0.004253	0.2893	13	79238925	G	A	0.121327	0.0736818
PP	BBJ	13:94417872:A:T	A	T	0.00498	0.005202	0.3384	13	94417872	A	T	-0.0638014	0.0744737
PP	BBJ	14:100133250:C:T	C	T	0.01166	0.004359	0.007482	14	100133250	C	T	-0.250424	0.0721944
PP	BBJ	14:100200135:A:G	G	A	0.003097	0.006117	0.6127	14	100200135	G	A	0.202419	0.117429
PP	BBJ	14:100233353:C:T	C	T	0.01008	0.00497	0.04247	14	100233353	C	T	0.0094817	0.0720453
PP	BBJ	14:100742658:C:T	T	C	0.0003351	0.004314	0.9381	14	100742658	T	C	0.079508	0.0638241
PP	BBJ	14:101998443:C:G	G	C	0.003243	0.004271	0.4476	14	101998443	G	C	0.0153137	0.067569
PP	BBJ	14:103987305:A:C	C	A	-0.001533	0.005614	0.7848	14	103987305	C	A	0.111765	0.123688
PP	BBJ	14:23761094:C:T	T	C	-0.002313	0.003858	0.5488	14	23761094	T	C	0.0241237	0.0649824
PP	BBJ	14:23861811:A:G	A	G	-0.002846	0.005469	0.6028	14	23861811	A	G	0.154086	0.0813015
PP	BBJ	14:35871093:C:T	C	T	0.01101	0.004087	0.007066	14	35871093	C	T	0.0157499	0.0639636
PP	BBJ	14:35889525:C:T	C	T	0.00673	0.003762	0.07359	14	35889525	C	T	0.0726815	0.0638881
PP	BBJ	14:35992878:C:T	C	T	-0.003349	0.007843	0.6694	14	35992878	C	T	-0.341258	0.140725
PP	BBJ	14:36081830:C:T	C	T	-0.007416	0.006572	0.2591	14	36081830	C	T	0.114114	0.0935659
PP	BBJ	14:39858442:A:G	A	G	0.002881	0.004142	0.4867	14	39858442	A	G	-0.15723	0.0764043
PP	BBJ	14:53386836:C:G	G	C	0.003492	0.004335	0.4205	14	53386836	G	C	-0.27975	0.0684385
PP	BBJ	14:53400629:C:T	T	C	-0.002126	0.004495	0.6362	14	53400629	T	C	0.125499	0.0757007
PP	BBJ	14:54107791:A:G	G	A	0.002356	0.004057	0.5615	14	54107791	G	A	0.145157	0.0705572
PP	BBJ	14:66278992:A:T	T	A	-0.005826	0.003804	0.1256	14	66278992	T	A	0.167271	0.063651
PP	BBJ	14:71451265:A:G	G	A	-0.00555	0.003861	0.1506	14	71451265	G	A	0.196517	0.064171
PP	BBJ	14:73297741:C:T	C	T	-0.002184	0.003787	0.5642	14	73297741	C	T	-0.0313659	0.0637829
PP	BBJ	14:73436805:C:G	G	C	0.01465	0.006046	0.01535	14	73436805	G	C	-0.0401349	0.0871791
PP	BBJ	14:73569475:A:G	A	G	-0.001761	0.005478	0.7478	14	73569475	A	G	-0.0447942	0.0775292
PP	BBJ	14:75074316:A:G	G	A	0.00547	0.007402	0.4599	14	75074316	G	A	-0.263805	0.137084
PP	BBJ	14:75666657:C:T	T	C	-0.008353	0.005549	0.1322	14	75666657	T	C	0.125028	0.0851197
PP	BBJ	14:85785251:C:G	G	C	-0.006714	0.008622	0.4362	14	85785251	G	C	-0.211008	0.109532
PP	BBJ	14:89565130:C:T	C	T	0.008678	0.003786	0.02188	14	89565130	C	T	-0.25006	0.0637769
PP	BBJ	14:92391955:A:G	G	A	-0.01359	0.004252	0.001395	14	92391955	G	A	0.180548	0.06667
PP	BBJ	14:93112102:C:T	T	C	-0.003834	0.00425	0.3669	14	93112102	T	C	0.119603	0.0689529
PP	BBJ	14:94465789:C:T	T	C	0.002459	0.004044	0.5432	14	94465789	T	C	0.0661873	0.0661549
PP	BBJ	14:98590709:A:T	A	T	0.01598	0.006895	0.02048	14	98590709	A	T	-0.213929	0.0812707
PP	BBJ	15:40317075:A:G	G	A	-5.729e-05	0.003852	0.9881	15	40317075	G	A	-0.0288872	0.0680265
PP	BBJ	15:41096097:C:T	T	C	-0.004236	0.004665	0.3638	15	41096097	T	C	-0.174994	0.0761656
PP	BBJ	15:48716853:C:T	T	C	0.0002812	0.009214	0.9757	15	48716853	T	C	0.0353177	0.147684
PP	BBJ	15:50810621:C:T	C	T	-0.002371	0.004204	0.5727	15	50810621	C	T	0.0787518	0.0639869
PP	BBJ	15:62757722:A:G	A	G	-0.01287	0.004077	0.001596	15	62757722	A	G	0.26622	0.0727315
PP	BBJ	15:63333892:G:T	G	T	-0.00719	0.004213	0.08788	15	63333892	G	T	0.237382	0.0673165
PP	BBJ	15:65166309:C:T	C	T	0.009606	0.005877	0.1021	15	65166309	C	T	-0.06481	0.0780191
PP	BBJ	15:67457485:C:G	G	C	-0.001571	0.003821	0.681	15	67457485	G	C	0.0125706	0.0661235
PP	BBJ	15:71609306:C:G	G	C	0.007989	0.004552	0.07928	15	71609306	G	C	-0.107917	0.0708436
PP	BBJ	15:74223646:G:T	G	T	0.02309	0.005239	1.043e-05	15	74223646	G	T	-0.138017	0.094139
PP	BBJ	15:75128501:C:T	T	C	-0.009349	0.0041	0.02259	15	75128501	T	C	0.0443	0.0706123
PP	BBJ	15:79132644:A:G	G	A	0.000626	0.003779	0.8684	15	79132644	G	A	-0.211327	0.0633231
PP	BBJ	15:79155412:C:T	T	C	0.01618	0.004495	0.0003179	15	79155412	T	C	-0.392891	0.0689959
PP	BBJ	15:81028965:C:G	C	G	0.008855	0.007718	0.2513	15	81028965	C	G	-0.9402	0.211765
PP	BBJ	15:81256607:A:C	A	C	0.007885	0.005075	0.1202	15	81256607	A	C	-0.327918	0.0884583
PP	BBJ	15:83798496:C:T	C	T	0.004358	0.006456	0.4996	15	83798496	C	T	0.0441624	0.0875471
PP	BBJ	15:85563483:A:G	G	A	-0.007526	0.003777	0.04629	15	85563483	G	A	0.155491	0.0652415
PP	BBJ	15:85961551:A:G	G	A	-0.008349	0.004555	0.0668	15	85961551	G	A	0.125158	0.0787503
PP	BBJ	15:89576961:C:T	T	C	-0.01518	0.004247	0.0003521	15	89576961	T	C	0.339408	0.0634008
PP	BBJ	15:90641809:C:T	C	T	0.007477	0.005091	0.1419	15	90641809	C	T	-0.358674	0.0862205
PP	BBJ	15:93222897:C:T	C	T	-0.001774	0.003798	0.6404	15	93222897	C	T	0.255246	0.0636536
PP	BBJ	15:93468276:C:G	C	G	0.004377	0.01138	0.7004	15	93468276	C	G	-0.162656	0.161871
PP	BBJ	16:14404222:G:T	G	T	-0.001589	0.004601	0.7298	16	14404222	G	T	0.146601	0.0740486
PP	BBJ	16:15912544:C:T	T	C	-0.007326	0.004846	0.1306	16	15912544	T	C	0.210185	0.0723008
PP	BBJ	16:24759131:A:G	A	G	0.02139	0.007181	0.002899	16	24759131	A	G	-0.371671	0.103914
PP	BBJ	16:4297651:G:T	G	T	-0.001317	0.005055	0.7944	16	4297651	G	T	0.0206407	0.0820984
PP	BBJ	16:4497199:C:G	G	C	-0.00102	0.004297	0.8123	16	4497199	G	C	0.120372	0.0688377
PP	BBJ	16:4905127:G:T	T	G	-0.0006968	0.004083	0.8645	16	4905127	T	G	0.0234269	0.0687076
PP	BBJ	16:56330832:A:G	A	G	0.006107	0.004988	0.2208	16	56330832	A	G	-0.321218	0.0776361
PP	BBJ	16:58566304:A:G	G	A	0.01332	0.004026	0.0009326	16	58566304	G	A	-0.299602	0.0643384
PP	BBJ	16:65282820:A:C	A	C	0.0113	0.004456	0.01118	16	65282820	A	C	-0.0636215	0.0823786
PP	BBJ	16:69777246:C:T	T	C	-0.002605	0.004046	0.5197	16	69777246	T	C	-0.0878502	0.0800317
PP	BBJ	16:70647915:A:G	G	A	-0.006561	0.004075	0.1073	16	70647915	G	A	-0.000921069	0.0651766
PP	BBJ	16:71327334:A:G	A	G	0.003007	0.003845	0.4341	16	71327334	A	G	0.0048216	0.0678262
PP	BBJ	16:72368579:C:T	T	C	-0.0009429	0.003833	0.8057	16	72368579	T	C	-0.114972	0.0643107
PP	BBJ	16:75432824:A:G	G	A	0.01125	0.003872	0.003674	16	75432824	G	A	-0.206991	0.0632532
PP	BBJ	16:80864776:C:T	C	T	-0.01123	0.01274	0.378	16	80864776	C	T	0.544473	0.182474
PP	BBJ	16:81033366:C:T	T	C	0.004085	0.004302	0.3424	16	81033366	T	C	-0.12629	0.0700597
PP	BBJ	16:81513871:A:G	G	A	-0.002386	0.003923	0.5431	16	81513871	G	A	0.284508	0.0667019
PP	BBJ	16:83045790:A:G	A	G	-0.01771	0.004346	4.583e-05	16	83045790	A	G	0.413515	0.0744252
PP	BBJ	16:83423271:C:G	C	G	-0.008722	0.004091	0.033	16	83423271	C	G	0.152282	0.0763213
PP	BBJ	16:86436343:A:C	C	A	-0.002307	0.004524	0.6101	16	86436343	C	A	-0.0350035	0.0739326
PP	BBJ	16:88110422:C:G	C	G	0.002899	0.004589	0.5275	16	88110422	C	G	-0.00342769	0.0713532
PP	BBJ	17:1337960:C:T	C	T	0.005924	0.00486	0.2228	17	1337960	C	T	-0.000381128	0.0724073
[truncated: 489 more rows]

## Sheet: Figure3
Endpoint	Trait	beta	se	P	CKB_ergion	Phenotype SD
Ischaemic_stroke	sbp	0.0272849	0.0170614	0.11	RC12	22.2726
Intracerebral_haemorrhage	sbp	0.0862444	0.0270002	0.0014	RC12	22.2726
Major_coronary_events	sbp	0.0210268	0.0196145	0.284	RC12	22.2726
Carotid_plaque	sbp	0.0212686	0.0215198	0.323	RC12	22.2726
Ischaemic_stroke	dbp	0.0648346	0.028227	0.0216	RC12	11.5621
Intracerebral_haemorrhage	dbp	0.16808	0.0447802	0.000174	RC12	11.5621
Major_coronary_events	dbp	0.0241806	0.0323717	0.455	RC12	11.5621
Carotid_plaque	dbp	0.0124439	0.037367	0.739	RC12	11.5621
Ischaemic_stroke	pp	0.0358981	0.0327159	0.273	RC12	16.1588
Intracerebral_haemorrhage	pp	0.0616799	0.0517519	0.233	RC12	16.1588
Major_coronary_events	pp	0.0543379	0.0374862	0.147	RC12	16.1588
Carotid_plaque	pp	0.16245	0.0423835	0.000127	RC12	16.1588
Ischaemic_stroke	map	0.0450883	0.0242947	0.0635	RC12	14.0162
Intracerebral_haemorrhage	map	0.136609	0.0385904	0.0004	RC12	14.0162
Major_coronary_events	map	0.0386482	0.0279472	0.167	RC12	14.0162
Carotid_plaque	map	0.0231561	0.031652	0.464	RC12	14.0162
Ischaemic_stroke	sbp	0.0221562	0.00670847	0.000958	RC16	22.2726
Intracerebral_haemorrhage	sbp	0.0538938	0.0163554	0.000984	RC16	22.2726
Major_coronary_events	sbp	0.0191955	0.0155468	0.217	RC16	22.2726
Carotid_plaque	sbp	0.0568697	0.016378	0.000516	RC16	22.2726
Ischaemic_stroke	dbp	0.0481505	0.0123633	9.84e-05	RC16	11.5621
Intracerebral_haemorrhage	dbp	0.0816917	0.0301635	0.00676	RC16	11.5621
Major_coronary_events	dbp	0.01238	0.0287199	0.666	RC16	11.5621
Carotid_plaque	dbp	0.104432	0.0306372	0.000653	RC16	11.5621
Ischaemic_stroke	pp	0.0264635	0.013146	0.0441	RC16	16.1588
Intracerebral_haemorrhage	pp	0.00187673	0.0319863	0.953	RC16	16.1588
Major_coronary_events	pp	0.0326133	0.0304494	0.284	RC16	16.1588
Carotid_plaque	pp	0.110009	0.0328615	0.000815	RC16	16.1588
Ischaemic_stroke	map	0.0301897	0.00992114	0.00234	RC16	14.0162
Intracerebral_haemorrhage	map	0.0846717	0.024194	0.000466	RC16	14.0162
Major_coronary_events	map	0.012447	0.0229889	0.588	RC16	14.0162
Carotid_plaque	map	0.0848616	0.0246709	0.000582	RC16	14.0162
Ischaemic_stroke	sbp	0.000559486	0.0121201	0.963	RC26	22.2726
Intracerebral_haemorrhage	sbp	0.00200868	0.0305677	0.948	RC26	22.2726
Major_coronary_events	sbp	-0.0131074	0.0274494	0.633	RC26	22.2726
Carotid_plaque	sbp	0.0162892	0.0213281	0.445	RC26	22.2726
Ischaemic_stroke	dbp	0.00975487	0.0228003	0.669	RC26	11.5621
Intracerebral_haemorrhage	dbp	-0.00952754	0.0574893	0.868	RC26	11.5621
Major_coronary_events	dbp	-0.0722462	0.0515255	0.161	RC26	11.5621
Carotid_plaque	dbp	0.0359594	0.039996	0.369	RC26	11.5621
Ischaemic_stroke	pp	0.0134192	0.0203042	0.509	RC26	16.1588
Intracerebral_haemorrhage	pp	0.0388333	0.050338	0.44	RC26	16.1588
Major_coronary_events	pp	-0.0284683	0.0458735	0.535	RC26	16.1588
Carotid_plaque	pp	0.0521321	0.0357195	0.144	RC26	16.1588
Ischaemic_stroke	map	0.0111916	0.0181125	0.537	RC26	14.0162
Intracerebral_haemorrhage	map	0.0163738	0.0459015	0.721	RC26	14.0162
Major_coronary_events	map	-0.0422636	0.0411484	0.304	RC26	14.0162
Carotid_plaque	map	0.0423973	0.0311265	0.173	RC26	14.0162
Ischaemic_stroke	sbp	0.0486936	0.0150228	0.00119	RC36	22.2726
Intracerebral_haemorrhage	sbp	0.0338721	0.0186346	0.0691	RC36	22.2726
Major_coronary_events	sbp	-0.0552422	0.0373512	0.139	RC36	22.2726
Carotid_plaque	sbp	0.00522782	0.0174364	0.764	RC36	22.2726
Ischaemic_stroke	dbp	0.0721973	0.0323874	0.0258	RC36	11.5621
Intracerebral_haemorrhage	dbp	0.113545	0.0403599	0.0049	RC36	11.5621
Major_coronary_events	dbp	-0.0516534	0.0802557	0.52	RC36	11.5621
Carotid_plaque	dbp	0.00422211	0.0358522	0.906	RC36	11.5621
Ischaemic_stroke	pp	0.0715083	0.026046	0.00604	RC36	16.1588
Intracerebral_haemorrhage	pp	0.0490692	0.0322586	0.128	RC36	16.1588
Major_coronary_events	pp	-0.109876	0.0635959	0.084	RC36	16.1588
Carotid_plaque	pp	0.0522875	0.0297027	0.0783	RC36	16.1588
Ischaemic_stroke	map	0.076753	0.0234772	0.00108	RC36	14.0162
Intracerebral_haemorrhage	map	0.0537029	0.0291472	0.0654	RC36	14.0162
Major_coronary_events	map	-0.0738708	0.0580864	0.203	RC36	14.0162
Carotid_plaque	map	-0.0119601	0.02642	0.651	RC36	14.0162
Ischaemic_stroke	sbp	0.0233581	0.0133127	0.0793	RC46	22.2726
Intracerebral_haemorrhage	sbp	0.0656785	0.0211545	0.0019	RC46	22.2726
Major_coronary_events	sbp	-0.0110645	0.0268172	0.68	RC46	22.2726
Carotid_plaque	sbp	0.0281321	0.0169448	0.0969	RC46	22.2726
Ischaemic_stroke	dbp	0.037279	0.0214202	0.0818	RC46	11.5621
Intracerebral_haemorrhage	dbp	0.141852	0.0344892	3.91e-05	RC46	11.5621
Major_coronary_events	dbp	-0.0229897	0.0433464	0.596	RC46	11.5621
Carotid_plaque	dbp	0.0363406	0.0274315	0.185	RC46	11.5621
Ischaemic_stroke	pp	0.0384745	0.0206374	0.0623	RC46	16.1588
Intracerebral_haemorrhage	pp	-0.00667881	0.0329608	0.839	RC46	16.1588
Major_coronary_events	pp	0.0396226	0.041442	0.339	RC46	16.1588
Carotid_plaque	pp	0.0863203	0.0273861	0.00162	RC46	16.1588
Ischaemic_stroke	map	0.0331007	0.0187995	0.0783	RC46	14.0162
Intracerebral_haemorrhage	map	0.106468	0.0300382	0.000393	RC46	14.0162
Major_coronary_events	map	-0.00654649	0.03788	0.863	RC46	14.0162
Carotid_plaque	map	0.0266857	0.0240823	0.268	RC46	14.0162
Ischaemic_stroke	sbp	0.03425	0.0132333	0.00965	RC52	22.2726
Intracerebral_haemorrhage	sbp	0.0525029	0.0124628	2.52e-05	RC52	22.2726
Major_coronary_events	sbp	-0.00507536	0.0205528	0.805	RC52	22.2726
Carotid_plaque	sbp	0.0484807	0.0178337	0.00656	RC52	22.2726
Ischaemic_stroke	dbp	0.0493443	0.0243862	0.043	RC52	11.5621
Intracerebral_haemorrhage	dbp	0.0873588	0.0229872	0.000145	RC52	11.5621
Major_coronary_events	dbp	0.031873	0.0380218	0.402	RC52	11.5621
Carotid_plaque	dbp	0.0282427	0.0324765	0.384	RC52	11.5621
Ischaemic_stroke	pp	0.0544107	0.0245581	0.0267	RC52	16.1588
Intracerebral_haemorrhage	pp	0.0658575	0.0231411	0.00443	RC52	16.1588
Major_coronary_events	pp	-0.0437278	0.0385991	0.257	RC52	16.1588
Carotid_plaque	pp	0.107035	0.0332673	0.00129	RC52	16.1588
Ischaemic_stroke	map	0.0457167	0.0196121	0.0198	RC52	14.0162
Intracerebral_haemorrhage	map	0.0831769	0.0185061	6.97e-06	RC52	14.0162
Major_coronary_events	map	0.0350093	0.030557	0.252	RC52	14.0162
Carotid_plaque	map	0.0455071	0.0267701	0.0891	RC52	14.0162
Ischaemic_stroke	sbp	0.0186921	0.00834577	0.0251	RC58	22.2726
Intracerebral_haemorrhage	sbp	0.0531825	0.008298	1.46e-10	RC58	22.2726
Major_coronary_events	sbp	0.0123891	0.0113155	0.274	RC58	22.2726
Carotid_plaque	sbp	0.0400978	0.0132231	0.00243	RC58	22.2726
Ischaemic_stroke	dbp	0.0377232	0.014983	0.0118	RC58	11.5621
Intracerebral_haemorrhage	dbp	0.0862792	0.0148736	6.6e-09	RC58	11.5621
Major_coronary_events	dbp	0.0303216	0.0203991	0.137	RC58	11.5621
Carotid_plaque	dbp	0.0546797	0.0233228	0.0191	RC58	11.5621
Ischaemic_stroke	pp	0.0289698	0.0149136	0.0521	RC58	16.1588
Intracerebral_haemorrhage	pp	0.0624012	0.0147843	2.43e-05	RC58	16.1588
Major_coronary_events	pp	0.0418138	0.0204031	0.0404	RC58	16.1588
Carotid_plaque	pp	0.0983069	0.0238938	3.88e-05	RC58	16.1588
Ischaemic_stroke	map	0.0280512	0.0121507	0.021	RC58	14.0162
Intracerebral_haemorrhage	map	0.0792057	0.0120914	5.73e-11	RC58	14.0162
Major_coronary_events	map	0.0298022	0.0165271	0.0714	RC58	14.0162
Carotid_plaque	map	0.0510049	0.0190488	0.00742	RC58	14.0162
Ischaemic_stroke	sbp	0.0303828	0.00772598	8.4e-05	RC68	22.2726
Intracerebral_haemorrhage	sbp	0.0484889	0.0117706	3.8e-05	RC68	22.2726
Major_coronary_events	sbp	0.0262787	0.0151447	0.0827	RC68	22.2726
Carotid_plaque	sbp	0.0396988	0.0137886	0.00399	RC68	22.2726
Ischaemic_stroke	dbp	0.0492027	0.0128649	0.000131	RC68	11.5621
Intracerebral_haemorrhage	dbp	0.0723103	0.0196411	0.000232	RC68	11.5621
Major_coronary_events	dbp	0.0559817	0.0254614	0.0279	RC68	11.5621
Carotid_plaque	dbp	0.0461215	0.0225108	0.0405	RC68	11.5621
Ischaemic_stroke	pp	0.0486721	0.0130126	0.000184	RC68	16.1588
Intracerebral_haemorrhage	pp	0.0530378	0.0198013	0.0074	RC68	16.1588
Major_coronary_events	pp	0.00443313	0.0255912	0.862	RC68	16.1588
Carotid_plaque	pp	0.0558696	0.0232481	0.0163	RC68	16.1588
Ischaemic_stroke	map	0.0457366	0.0102386	7.93e-06	RC68	14.0162
Intracerebral_haemorrhage	map	0.0629858	0.0156231	5.54e-05	RC68	14.0162
Major_coronary_events	map	0.0236624	0.0202022	0.241	RC68	14.0162
Carotid_plaque	map	0.0522266	0.0179263	0.00358	RC68	14.0162
Ischaemic_stroke	sbp	0.0492303	0.0118168	3.1e-05	RC78	22.2726
Intracerebral_haemorrhage	sbp	0.0697928	0.0147259	2.14e-06	RC78	22.2726
Major_coronary_events	sbp	0.0438514	0.0269607	0.104	RC78	22.2726
Carotid_plaque	sbp	0.0219772	0.0147455	0.136	RC78	22.2726
Ischaemic_stroke	dbp	0.0909291	0.0220606	3.76e-05	RC78	11.5621
Intracerebral_haemorrhage	dbp	0.0853508	0.0273778	0.00182	RC78	11.5621
Major_coronary_events	dbp	0.0835482	0.0502604	0.0965	RC78	11.5621
Carotid_plaque	dbp	0.0467797	0.0276333	0.0905	RC78	11.5621
Ischaemic_stroke	pp	0.0559072	0.0179298	0.00182	RC78	16.1588
Intracerebral_haemorrhage	pp	0.0824098	0.0222727	0.000216	RC78	16.1588
Major_coronary_events	pp	-0.00997397	0.0411524	0.808	RC78	16.1588
Carotid_plaque	pp	0.0221605	0.0219875	0.314	RC78	16.1588
Ischaemic_stroke	map	0.0735367	0.0174635	2.54e-05	RC78	14.0162
Intracerebral_haemorrhage	map	0.0772796	0.0217393	0.000378	RC78	14.0162
Major_coronary_events	map	0.0574005	0.039865	0.15	RC78	14.0162
Carotid_plaque	map	0.0404679	0.0216926	0.0621	RC78	14.0162
Ischaemic_stroke	sbp	0.0359108	0.008542	2.62e-05	RC88	22.2726
Intracerebral_haemorrhage	sbp	0.0382486	0.00870204	1.11e-05	RC88	22.2726
Major_coronary_events	sbp	0.0214488	0.0130832	0.101	RC88	22.2726
Carotid_plaque	sbp	0.05935	0.0165163	0.000326	RC88	22.2726
Ischaemic_stroke	dbp	0.0523286	0.0147711	0.000396	RC88	11.5621
Intracerebral_haemorrhage	dbp	0.0695479	0.0151056	4.14e-06	RC88	11.5621
Major_coronary_events	dbp	0.0300276	0.0227913	0.188	RC88	11.5621
Carotid_plaque	dbp	0.0122438	0.0276519	0.658	RC88	11.5621
Ischaemic_stroke	pp	0.0509313	0.014945	0.000655	RC88	16.1588
Intracerebral_haemorrhage	pp	0.0490594	0.0152251	0.00127	RC88	16.1588
Major_coronary_events	pp	0.0351276	0.022923	0.125	RC88	16.1588
Carotid_plaque	pp	0.1004	0.0282835	0.000386	RC88	16.1588
Ischaemic_stroke	map	0.0473027	0.0118785	6.83e-05	RC88	14.0162
Intracerebral_haemorrhage	map	0.0558669	0.0121115	3.97e-06	RC88	14.0162
Major_coronary_events	map	0.027419	0.0182079	0.132	RC88	14.0162
Carotid_plaque	map	0.0328546	0.0224822	0.144	RC88	14.0162

## Sheet: Figure4
Endpoint	Trait1	Trait2	beta1	se1	beta2	se2	mvmr_beta1	mvmr_se1	mvmr_beta2	mvmr_se2	Phenotype1_SD	Phenotype2_SD	CKB_region
Ischaemic_stroke	sbp	dbp	0.0308706	0.0169114	0.0558612	0.0279306	-0.0036609	0.0452423	0.0614674	0.074701	22.2726	11.5621	RC12
Intracerebral_haemorrhage	sbp	dbp	0.0919345	0.0268464	0.16129	0.0444063	0.0102314	0.0717	0.145606	0.118539	22.2726	11.5621	RC12
Major_coronary_events	sbp	dbp	0.0152357	0.0194697	0.0181981	0.0320917	0.0355162	0.0518968	-0.0360609	0.0855386	22.2726	11.5621	RC12
Carotid_plaque	sbp	dbp	0.0216962	0.0217615	0.00915905	0.0360385	0.113506	0.057085	-0.164639	0.094534	22.2726	11.5621	RC12
Ischaemic_stroke	sbp	pp	0.0268644	0.0163433	0.034004	0.0282669	0.0648504	0.0450045	-0.0705645	0.0779133	22.2726	16.1588	RC12
Intracerebral_haemorrhage	sbp	pp	0.0854971	0.0259028	0.120395	0.0446372	0.154462	0.0710212	-0.128023	0.122816	22.2726	16.1588	RC12
Major_coronary_events	sbp	pp	0.0281277	0.0188	0.0562104	0.032438	-0.0164024	0.0514566	0.0825507	0.088759	22.2726	16.1588	RC12
Carotid_plaque	sbp	pp	0.0354997	0.0206144	0.101871	0.0357491	-0.153222	0.0579961	0.348728	0.100206	22.2726	16.1588	RC12
Ischaemic_stroke	sbp	map	0.0285399	0.0171639	0.0438247	0.0244666	-0.0678589	0.105419	0.139245	0.150244	22.2726	14.0162	RC12
Intracerebral_haemorrhage	sbp	map	0.0875382	0.0272301	0.137415	0.0388596	-0.285044	0.167623	0.538519	0.239118	22.2726	14.0162	RC12
Major_coronary_events	sbp	map	0.0150165	0.019779	0.021944	0.028172	-0.00663781	0.119975	0.0312682	0.17087	22.2726	14.0162	RC12
Carotid_plaque	sbp	map	0.0226897	0.0220513	0.0249333	0.0315711	0.198045	0.132245	-0.254616	0.189279	22.2726	14.0162	RC12
Ischaemic_stroke	dbp	pp	0.0677278	0.0292316	0.0445487	0.0301619	0.0654956	0.036595	0.00383182	0.0377942	11.5621	16.1588	RC12
Intracerebral_haemorrhage	dbp	pp	0.177387	0.0464929	0.122276	0.0477677	0.165694	0.0580196	0.0201267	0.0597669	11.5621	16.1588	RC12
Major_coronary_events	dbp	pp	0.0137121	0.0334293	0.0627232	0.0346499	-0.0348392	0.0416769	0.0842314	0.0431463	11.5621	16.1588	RC12
Carotid_plaque	dbp	pp	0.0160031	0.0382631	0.128477	0.039464	-0.0918205	0.048034	0.184841	0.0494813	11.5621	16.1588	RC12
Ischaemic_stroke	dbp	map	0.0517679	0.0277731	0.0423184	0.0231655	0.0811755	0.204399	-0.0247556	0.170468	11.5621	14.0162	RC12
Intracerebral_haemorrhage	dbp	map	0.158087	0.0441945	0.137131	0.0369039	-0.252032	0.323261	0.345463	0.269773	11.5621	14.0162	RC12
Major_coronary_events	dbp	map	0.0258411	0.031878	0.0271228	0.0265963	-0.343738	0.234404	0.311195	0.195552	11.5621	14.0162	RC12
Carotid_plaque	dbp	map	0.0175886	0.0361143	0.021675	0.0301498	-0.422073	0.260699	0.370469	0.217545	11.5621	14.0162	RC12
Ischaemic_stroke	pp	map	0.0301479	0.0287497	0.0443219	0.0240248	-0.0342745	0.047982	0.0672123	0.0400447	16.1588	14.0162	RC12
Intracerebral_haemorrhage	pp	map	0.11821	0.0453943	0.132704	0.038158	-0.0224554	0.0755991	0.147714	0.0633147	16.1588	14.0162	RC12
Major_coronary_events	pp	map	0.0742475	0.0330184	0.0384669	0.027657	0.103093	0.0545965	-0.0303715	0.0457968	16.1588	14.0162	RC12
Carotid_plaque	pp	map	0.106813	0.0367737	0.0295926	0.0312193	0.222134	0.0620259	-0.122183	0.0526147	16.1588	14.0162	RC12
Ischaemic_stroke	sbp	dbp	0.0249204	0.00667795	0.0499105	0.0120351	-0.00583713	0.0179873	0.0596766	0.0324133	22.2726	11.5621	RC16
Intracerebral_haemorrhage	sbp	dbp	0.0433994	0.0162156	0.0851056	0.0292617	-0.0030481	0.0437685	0.0902146	0.078983	22.2726	11.5621	RC16
Major_coronary_events	sbp	dbp	0.0164915	0.0154698	0.0238829	0.027938	0.030679	0.0417867	-0.0275773	0.0754449	22.2726	11.5621	RC16
Carotid_plaque	sbp	dbp	0.0597432	0.0164144	0.0936698	0.029688	0.0859122	0.0442822	-0.0510495	0.0801951	22.2726	11.5621	RC16
Ischaemic_stroke	sbp	pp	0.0230341	0.00666786	0.0334599	0.0110558	0.0309511	0.0178315	-0.0141609	0.0295803	22.2726	16.1588	RC16
Intracerebral_haemorrhage	sbp	pp	0.0457694	0.0161924	0.0407146	0.026786	0.16559	0.0434989	-0.214306	0.0722604	22.2726	16.1588	RC16
Major_coronary_events	sbp	pp	0.0241744	0.0154117	0.0429382	0.0255239	0.000769919	0.0414494	0.0417548	0.068635	22.2726	16.1588	RC16
Carotid_plaque	sbp	pp	0.0606513	0.0165419	0.101551	0.0277417	0.0319361	0.0438871	0.0519394	0.0735699	22.2726	16.1588	RC16
Ischaemic_stroke	sbp	map	0.0234691	0.00653603	0.0365039	0.00977072	-0.0243854	0.0405782	0.0724809	0.0606616	22.2726	14.0162	RC16
Intracerebral_haemorrhage	sbp	map	0.0468074	0.015868	0.0751579	0.0237283	-0.108767	0.0989868	0.235718	0.148054	22.2726	14.0162	RC16
Major_coronary_events	sbp	map	0.0157226	0.0151436	0.0191397	0.0226599	0.119585	0.0940279	-0.157461	0.140687	22.2726	14.0162	RC16
Carotid_plaque	sbp	map	0.0535653	0.0160858	0.0777096	0.0241172	0.0910587	0.0975631	-0.0570149	0.146314	22.2726	14.0162	RC16
Ischaemic_stroke	dbp	pp	0.0470737	0.0124217	0.0346764	0.0126159	0.0412079	0.0153094	0.010193	0.0155578	11.5621	16.1588	RC16
Intracerebral_haemorrhage	dbp	pp	0.0862246	0.0301954	0.0165298	0.0305953	0.117296	0.0374156	-0.0535181	0.0379727	11.5621	16.1588	RC16
Major_coronary_events	dbp	pp	0.0035585	0.0288422	0.0304417	0.0291548	-0.0215312	0.0355975	0.0432074	0.0359838	11.5621	16.1588	RC16
Carotid_plaque	dbp	pp	0.111781	0.0310091	0.116141	0.0315919	0.0679684	0.0384794	0.0750265	0.0391829	11.5621	16.1588	RC16
Ischaemic_stroke	dbp	map	0.0459141	0.012153	0.0352375	0.00981342	0.148372	0.0904661	-0.0834961	0.0730505	11.5621	14.0162	RC16
Intracerebral_haemorrhage	dbp	map	0.0921321	0.029539	0.0754619	0.0238514	-0.0273002	0.219805	0.0973027	0.177462	11.5621	14.0162	RC16
Major_coronary_events	dbp	map	0.0148411	0.0281376	0.0112218	0.0227065	0.0585151	0.208833	-0.0355684	0.168522	11.5621	14.0162	RC16
Carotid_plaque	dbp	map	0.102547	0.0302795	0.0863523	0.0244831	-0.186236	0.224871	0.235468	0.181747	11.5621	14.0162	RC16
Ischaemic_stroke	pp	map	0.0300585	0.0114815	0.0326173	0.0100178	0.000928022	0.0189191	0.0319742	0.0165008	16.1588	14.0162	RC16
Intracerebral_haemorrhage	pp	map	0.0367615	0.0278255	0.0775074	0.024345	-0.0933568	0.0463359	0.14249	0.0404252	16.1588	14.0162	RC16
Major_coronary_events	pp	map	0.0350452	0.0264661	0.0193939	0.0232057	0.0479043	0.0438768	-0.0141392	0.0384909	16.1588	14.0162	RC16
Carotid_plaque	pp	map	0.102388	0.0289688	0.0883294	0.0249983	0.0574223	0.0472433	0.0490704	0.040795	16.1588	14.0162	RC16
Ischaemic_stroke	sbp	dbp	0.00802391	0.0119041	0.0146697	0.023262	0.00787881	0.0330972	0.000303861	0.0646745	22.2726	11.5621	RC26
Intracerebral_haemorrhage	sbp	dbp	0.0147914	0.0298625	0.0153584	0.0585634	0.0572555	0.0825785	-0.0893189	0.161901	22.2726	11.5621	RC26
Major_coronary_events	sbp	dbp	-0.0217316	0.0268168	-0.0638346	0.0525825	0.0657811	0.0741243	-0.183969	0.145201	22.2726	11.5621	RC26
Carotid_plaque	sbp	dbp	0.0220037	0.0208868	0.0382618	0.040784	0.0287816	0.0580891	-0.0141831	0.113419	22.2726	11.5621	RC26
Ischaemic_stroke	sbp	pp	0.00321189	0.0117306	0.0111858	0.0175594	-0.0251887	0.030615	0.046001	0.0457756	22.2726	16.1588	RC26
Intracerebral_haemorrhage	sbp	pp	0.0090994	0.0293879	0.0288578	0.0436192	-0.0595872	0.0759313	0.11032	0.112133	22.2726	16.1588	RC26
Major_coronary_events	sbp	pp	-0.00171574	0.026306	0.0013811	0.0392609	-0.0177505	0.069014	0.0258644	0.102849	22.2726	16.1588	RC26
Carotid_plaque	sbp	pp	0.0230046	0.0206067	0.0452044	0.0306639	-0.031802	0.0522564	0.0886305	0.077722	22.2726	16.1588	RC26
Ischaemic_stroke	sbp	map	0.00830818	0.0117724	0.0112404	0.0180603	0.0424596	0.0739801	-0.05307	0.113496	22.2726	14.0162	RC26
Intracerebral_haemorrhage	sbp	map	0.0195901	0.0295194	0.0258253	0.0453448	0.11798	0.18503	-0.153113	0.284246	22.2726	14.0162	RC26
Major_coronary_events	sbp	map	-0.0155234	0.0265194	-0.028598	0.0407602	0.11324	0.166977	-0.200387	0.256557	22.2726	14.0162	RC26
Carotid_plaque	sbp	map	0.0178253	0.0202534	0.0306499	0.031053	-0.0783884	0.129381	0.149346	0.198385	22.2726	14.0162	RC26
Ischaemic_stroke	dbp	pp	0.00783588	0.0232854	0.0118173	0.01951	5.56426e-05	0.0279326	0.0117915	0.0234067	11.5621	16.1588	RC26
Intracerebral_haemorrhage	dbp	pp	0.0150828	0.0586541	0.0514716	0.0481177	-0.0274794	0.0697568	0.0637447	0.0571314	11.5621	16.1588	RC26
Major_coronary_events	dbp	pp	-0.0697994	0.0526975	-0.0195403	0.0437174	-0.0815655	0.0629112	0.0176916	0.0518217	11.5621	16.1588	RC26
Carotid_plaque	dbp	pp	0.0293937	0.0407033	0.0647972	0.0346041	-0.0122111	0.047172	0.0700109	0.0400591	11.5621	16.1588	RC26
Ischaemic_stroke	dbp	map	0.0185698	0.0224845	0.0141644	0.0180098	0.0617494	0.173639	-0.0348803	0.139081	11.5621	14.0162	RC26
Intracerebral_haemorrhage	dbp	map	0.0250301	0.0566401	0.0228886	0.0453431	-0.194289	0.433035	0.177087	0.346713	11.5621	14.0162	RC26
Major_coronary_events	dbp	map	-0.0611442	0.0509025	-0.0480365	0.0407204	-0.0934884	0.386886	0.0261029	0.309523	11.5621	14.0162	RC26
Carotid_plaque	dbp	map	0.0469019	0.0386546	0.0436494	0.0309473	-0.470128	0.312662	0.416996	0.25028	11.5621	14.0162	RC26
Ischaemic_stroke	pp	map	0.0237368	0.0189573	0.0185034	0.0184677	0.0225324	0.0299269	0.0015166	0.0291549	16.1588	14.0162	RC26
Intracerebral_haemorrhage	pp	map	0.0402229	0.0470579	0.0187386	0.0464853	0.0628453	0.0732169	-0.0291306	0.0726418	16.1588	14.0162	RC26
Major_coronary_events	pp	map	-0.0159744	0.0426334	-0.0286037	0.0418721	0.0164318	0.0669942	-0.0411445	0.0661022	16.1588	14.0162	RC26
Carotid_plaque	pp	map	0.0630265	0.0326298	0.0384295	0.0316891	0.0788562	0.0505107	-0.0201827	0.0490907	16.1588	14.0162	RC26
Ischaemic_stroke	sbp	dbp	0.0439016	0.0147066	0.0784194	0.0312152	0.0723014	0.0405525	-0.0647337	0.086125	22.2726	11.5621	RC36
Intracerebral_haemorrhage	sbp	dbp	0.0469867	0.0181665	0.105124	0.0386485	0.00696555	0.0504585	0.0912906	0.107401	22.2726	11.5621	RC36
Major_coronary_events	sbp	dbp	-0.0248162	0.0365562	-0.0414197	0.0775861	-0.0497089	0.0999707	0.0567547	0.212155	22.2726	11.5621	RC36
Carotid_plaque	sbp	dbp	0.00995952	0.0166767	0.00998805	0.0348756	0.0433733	0.0469133	-0.074783	0.0981201	22.2726	11.5621	RC36
Ischaemic_stroke	sbp	pp	0.0553107	0.0149504	0.0781671	0.0219014	0.0420235	0.0405296	0.0209485	0.0593937	22.2726	16.1588	RC36
Intracerebral_haemorrhage	sbp	pp	0.034898	0.0184029	0.046203	0.0270266	0.041915	0.0502724	-0.0110799	0.0738732	22.2726	16.1588	RC36
Major_coronary_events	sbp	pp	-0.0468151	0.0367802	-0.0743724	0.0537186	0.00437439	0.100993	-0.0803306	0.147684	22.2726	16.1588	RC36
Carotid_plaque	sbp	pp	0.0153871	0.0172176	0.0419062	0.0251242	-0.0833221	0.0467256	0.154761	0.0681053	22.2726	16.1588	RC36
Ischaemic_stroke	sbp	map	0.0473815	0.0145527	0.0729544	0.0230183	0.0748514	0.0928074	-0.0440024	0.146821	22.2726	14.0162	RC36
Intracerebral_haemorrhage	sbp	map	0.0282069	0.0179677	0.0428383	0.0284288	0.0602194	0.115059	-0.051288	0.18208	22.2726	14.0162	RC36
Major_coronary_events	sbp	map	-0.0298895	0.0361263	-0.039197	0.0572878	-0.219575	0.22895	0.304477	0.362816	22.2726	14.0162	RC36
Carotid_plaque	sbp	map	0.00483134	0.0167475	0.00265689	0.0263628	0.132162	0.108455	-0.202847	0.170703	22.2726	14.0162	RC36
Ischaemic_stroke	dbp	pp	0.0673743	0.0339634	0.0683327	0.02316	0.0116908	0.0422483	0.0635972	0.0287988	11.5621	16.1588	RC36
Intracerebral_haemorrhage	dbp	pp	0.130146	0.0421057	0.0591138	0.0286595	0.121935	0.0527021	0.00929098	0.0358991	11.5621	16.1588	RC36
Major_coronary_events	dbp	pp	-0.00601738	0.0841479	-0.0618508	0.0570164	0.0738623	0.104554	-0.0914754	0.0707798	11.5621	16.1588	RC36
Carotid_plaque	dbp	pp	0.00595614	0.0379338	0.044225	0.0263865	-0.052709	0.0479773	0.0666586	0.0333886	11.5621	16.1588	RC36
Ischaemic_stroke	dbp	map	0.0867538	0.0315674	0.0705096	0.0236097	-0.379754	0.237321	0.351868	0.177435	11.5621	14.0162	RC36
Intracerebral_haemorrhage	dbp	map	0.113101	0.0390063	0.0846316	0.0291664	0.0501203	0.295297	0.0474939	0.220738	11.5621	14.0162	RC36
Major_coronary_events	dbp	map	-0.0813575	0.0778706	-0.0659052	0.0582216	0.342196	0.588079	-0.31958	0.439825	11.5621	14.0162	RC36
Carotid_plaque	dbp	map	0.00160462	0.0351175	0.000990466	0.0263257	0.017268	0.2688	-0.0118434	0.201504	11.5621	14.0162	RC36
Ischaemic_stroke	pp	map	0.0767204	0.0223708	0.0800098	0.0242016	0.0488682	0.0368515	0.037959	0.0398803	16.1588	14.0162	RC36
Intracerebral_haemorrhage	pp	map	0.0446989	0.0276558	0.0545392	0.0298692	0.0123286	0.0457537	0.0439359	0.0494028	16.1588	14.0162	RC36
Major_coronary_events	pp	map	-0.0887239	0.055007	-0.0630212	0.0597795	-0.116728	0.0914515	0.0380136	0.0990923	16.1588	14.0162	RC36
Carotid_plaque	pp	map	0.030226	0.0253706	-0.00113091	0.0273945	0.0851091	0.0420209	-0.0742889	0.0453234	16.1588	14.0162	RC36
Ischaemic_stroke	sbp	dbp	0.0210922	0.0122165	0.0357525	0.0214284	0.0160394	0.0339741	0.00949811	0.0595931	22.2726	11.5621	RC46
Intracerebral_haemorrhage	sbp	dbp	0.0648626	0.0195417	0.127898	0.0343466	-0.0233514	0.0540691	0.166142	0.0949984	22.2726	11.5621	RC46
Major_coronary_events	sbp	dbp	-0.0133057	0.0245971	-0.0342188	0.0431941	0.0369847	0.0678383	-0.0947261	0.119078	22.2726	11.5621	RC46
Carotid_plaque	sbp	dbp	0.0316858	0.0157801	0.0378913	0.0276237	0.0884259	0.0437717	-0.10668	0.0766987	22.2726	11.5621	RC46
Ischaemic_stroke	sbp	pp	0.0260152	0.0129594	0.0408939	0.019868	0.00967338	0.0333164	0.0272229	0.0511225	22.2726	16.1588	RC46
Intracerebral_haemorrhage	sbp	pp	0.0517325	0.0205408	0.0324585	0.0314532	0.22278	0.055367	-0.284596	0.085643	22.2726	16.1588	RC46
Major_coronary_events	sbp	pp	-0.00905662	0.0261297	-0.006819	0.0401434	-0.0323955	0.0664505	0.038944	0.101916	22.2726	16.1588	RC46
Carotid_plaque	sbp	pp	0.0332483	0.0168399	0.0681108	0.0260709	-0.0506981	0.0439452	0.140447	0.0679595	22.2726	16.1588	RC46
Ischaemic_stroke	sbp	map	0.023435	0.0125842	0.0342392	0.0181419	-0.000768392	0.0797519	0.035333	0.114966	22.2726	14.0162	RC46
Intracerebral_haemorrhage	sbp	map	0.0595679	0.0200944	0.0903978	0.0289973	-0.0931283	0.127364	0.223031	0.183701	22.2726	14.0162	RC46
Major_coronary_events	sbp	map	-0.0104603	0.0252696	-0.0125294	0.0364354	-0.0765194	0.161361	0.0964322	0.23263	22.2726	14.0162	RC46
Carotid_plaque	sbp	map	0.0226445	0.0162696	0.0260788	0.0235142	0.192463	0.102737	-0.248712	0.148535	22.2726	14.0162	RC46
Ischaemic_stroke	dbp	pp	0.0358319	0.0213246	0.0441927	0.0206416	0.0159523	0.0252058	0.0359465	0.0244468	11.5621	16.1588	RC46
Intracerebral_haemorrhage	dbp	pp	0.133359	0.0343931	0.0368331	0.0327095	0.15947	0.0412538	-0.0461762	0.0398864	11.5621	16.1588	RC46
Major_coronary_events	dbp	pp	-0.00419301	0.0430422	-0.00579831	0.0416511	-0.00141636	0.0507685	-0.00507205	0.0491089	11.5621	16.1588	RC46
Carotid_plaque	dbp	pp	0.0323435	0.0273834	0.0831401	0.0274946	-0.0177477	0.0326248	0.0927261	0.0326817	11.5621	16.1588	RC46
Ischaemic_stroke	dbp	map	0.0360257	0.021109	0.0297194	0.0177479	0.0587542	0.164206	-0.0192689	0.138056	11.5621	14.0162	RC46
Intracerebral_haemorrhage	dbp	map	0.127318	0.0338932	0.107431	0.0284947	0.0343384	0.261175	0.0788136	0.219519	11.5621	14.0162	RC46
Major_coronary_events	dbp	map	-0.0239349	0.0427639	-0.0154519	0.03591	-0.335433	0.328044	0.263863	0.275505	11.5621	14.0162	RC46
Carotid_plaque	dbp	map	0.0312292	0.0272084	0.0327766	0.0229158	-0.432206	0.209009	0.393478	0.175963	11.5621	14.0162	RC46
Ischaemic_stroke	pp	map	0.0458449	0.0209218	0.0376231	0.0183965	0.0315733	0.0325694	0.0163821	0.0285986	16.1588	14.0162	RC46
Intracerebral_haemorrhage	pp	map	0.0334883	0.0331283	0.091389	0.0294295	-0.115876	0.053656	0.170104	0.0469519	16.1588	14.0162	RC46
Major_coronary_events	pp	map	-0.00556993	0.0421626	-0.00547308	0.0370643	-0.00194426	0.0654836	-0.00416453	0.0575882	16.1588	14.0162	RC46
Carotid_plaque	pp	map	0.0771676	0.0277053	0.0278382	0.0238065	0.128508	0.0435221	-0.0574928	0.0374534	16.1588	14.0162	RC46
Ischaemic_stroke	sbp	dbp	0.0301735	0.0123366	0.0562536	0.0234672	0.0198342	0.0337683	0.0211284	0.0642392	22.2726	11.5621	RC52
Intracerebral_haemorrhage	sbp	dbp	0.0574793	0.0116048	0.10264	0.0220785	0.0546017	0.0317377	0.00588369	0.0604017	22.2726	11.5621	RC52
Major_coronary_events	sbp	dbp	0.00872695	0.0190996	0.0338784	0.0363994	-0.059016	0.0524046	0.138569	0.0998294	22.2726	11.5621	RC52
Carotid_plaque	sbp	dbp	0.0311185	0.0165553	0.0420374	0.0313026	0.077654	0.0451315	-0.0946678	0.0853493	22.2726	11.5621	RC52
Ischaemic_stroke	sbp	pp	0.0356138	0.0130868	0.0557374	0.0216177	0.0309981	0.0348106	0.00824118	0.0575903	22.2726	16.1588	RC52
Intracerebral_haemorrhage	sbp	pp	0.054112	0.0123057	0.0854644	0.0203301	0.0443607	0.0327703	0.0174219	0.0542608	22.2726	16.1588	RC52
Major_coronary_events	sbp	pp	-0.00682936	0.0202608	-0.0239582	0.0337005	0.04783	0.0548265	-0.0979288	0.09134	22.2726	16.1588	RC52
Carotid_plaque	sbp	pp	0.0510698	0.0177358	0.084595	0.0295325	0.0281838	0.0464829	0.0412099	0.077396	22.2726	16.1588	RC52
Ischaemic_stroke	sbp	map	0.027778	0.0125987	0.0417768	0.0191205	0.0237809	0.0789096	0.00614562	0.119767	22.2726	14.0162	RC52
Intracerebral_haemorrhage	sbp	map	0.0562751	0.0118625	0.0848973	0.018005	0.0417928	0.0741061	0.0222708	0.112493	22.2726	14.0162	RC52
Major_coronary_events	sbp	map	0.0119867	0.0195402	0.0217169	0.0296696	-0.0841888	0.122768	0.147898	0.186379	22.2726	14.0162	RC52
Carotid_plaque	sbp	map	0.0359047	0.0171482	0.0542187	0.0260405	0.0257383	0.10498	0.0156505	0.159442	22.2726	14.0162	RC52
Ischaemic_stroke	dbp	pp	0.0563137	0.0244433	0.0417124	0.0230383	0.0461655	0.0299074	0.0166363	0.0282513	11.5621	16.1588	RC52
Intracerebral_haemorrhage	dbp	pp	0.0933888	0.0229745	0.084697	0.021663	0.0624714	0.0280774	0.05084	0.0265452	11.5621	16.1588	RC52
Major_coronary_events	dbp	pp	0.0343567	0.0379204	-0.0283057	0.0360996	0.0782452	0.046697	-0.0718906	0.0446773	11.5621	16.1588	RC52
Carotid_plaque	dbp	pp	0.0298606	0.0326693	0.0655528	0.0314756	-0.0131106	0.0396876	0.0727213	0.0382343	11.5621	16.1588	RC52
Ischaemic_stroke	dbp	map	0.0545566	0.0235319	0.0471002	0.0186298	-0.25309	0.178066	0.245666	0.140965	11.5621	14.0162	RC52
Intracerebral_haemorrhage	dbp	map	0.105518	0.0221672	0.0842161	0.0175514	0.00366781	0.167329	0.0813381	0.132463	11.5621	14.0162	RC52
Major_coronary_events	dbp	map	0.0534266	0.0365509	0.0399776	0.028936	0.193234	0.276491	-0.111647	0.218847	11.5621	14.0162	RC52
Carotid_plaque	dbp	map	0.0309372	0.03186	0.027538	0.0252276	-0.195654	0.237328	0.181035	0.187896	11.5621	14.0162	RC52
Ischaemic_stroke	pp	map	0.0471296	0.0222004	0.0422585	0.0194248	0.0237452	0.0364521	0.0258123	0.0318604	16.1588	14.0162	RC52
Intracerebral_haemorrhage	pp	map	0.0888297	0.020885	0.0843924	0.0182923	0.0332255	0.0343056	0.0614137	0.0299599	16.1588	14.0162	RC52
Major_coronary_events	pp	map	-6.01953e-05	0.0346567	0.0275052	0.0301792	-0.0690187	0.0575955	0.0752184	0.0499305	16.1588	14.0162	RC52
Carotid_plaque	pp	map	0.0669708	0.0302952	0.0522641	0.0265765	0.0527864	0.048965	0.0158402	0.0429598	16.1588	14.0162	RC52
Ischaemic_stroke	sbp	dbp	0.0180122	0.00826289	0.0316344	0.0144918	0.00919709	0.0221364	0.0166661	0.0388296	22.2726	11.5621	RC58
Intracerebral_haemorrhage	sbp	dbp	0.0575931	0.00821485	0.095919	0.0143976	0.0493287	0.0219234	0.0156278	0.0384437	22.2726	11.5621	RC58
Major_coronary_events	sbp	dbp	0.0169424	0.0111692	0.0317887	0.0196185	0.00101143	0.0300508	0.0301393	0.0527869	22.2726	11.5621	RC58
Carotid_plaque	sbp	dbp	0.0457143	0.0130557	0.0669772	0.0226884	0.0718722	0.034833	-0.049098	0.060558	22.2726	11.5621	RC58
Ischaemic_stroke	sbp	pp	0.0197694	0.00830748	0.0300934	0.0140849	0.0247575	0.0230127	-0.00907419	0.0390419	22.2726	16.1588	RC58
Intracerebral_haemorrhage	sbp	pp	0.0552583	0.00824421	0.0881475	0.0139581	0.0519781	0.0226633	0.00597288	0.0384416	22.2726	16.1588	RC58
Major_coronary_events	sbp	pp	0.0163279	0.0112274	0.0268504	0.0190923	0.012333	0.0310031	0.00729173	0.0527477	22.2726	16.1588	RC58
Carotid_plaque	sbp	pp	0.0479002	0.0132332	0.0963036	0.0225289	-0.0375587	0.0362059	0.155563	0.0614596	22.2726	16.1588	RC58
Ischaemic_stroke	sbp	map	0.0175996	0.00809551	0.0254934	0.0119718	0.0226755	0.0503154	-0.00760585	0.0744102	22.2726	14.0162	RC58
Intracerebral_haemorrhage	sbp	map	0.055032	0.00803794	0.0785229	0.0118772	0.101145	0.0498032	-0.0690692	0.0736038	22.2726	14.0162	RC58
Major_coronary_events	sbp	map	0.0172101	0.0109396	0.0279735	0.0161811	-0.0570458	0.0684499	0.111277	0.101272	22.2726	14.0162	RC58
Carotid_plaque	sbp	map	0.0404407	0.0127845	0.05577	0.0188162	0.115815	0.0779968	-0.112544	0.11484	22.2726	14.0162	RC58
Ischaemic_stroke	dbp	pp	0.0407304	0.0150321	0.0294224	0.0148382	0.0356309	0.018724	0.00844455	0.0184944	11.5621	16.1588	RC58
Intracerebral_haemorrhage	dbp	pp	0.0885572	0.0148951	0.0813873	0.0146937	0.061145	0.0185441	0.0453276	0.0183233	11.5621	16.1588	RC58
Major_coronary_events	dbp	pp	0.0384835	0.0203561	0.0353814	0.0201453	0.0266307	0.025426	0.0195743	0.0251837	11.5621	16.1588	RC58
Carotid_plaque	dbp	pp	0.059125	0.0236877	0.105722	0.0236619	-0.00619528	0.0293936	0.109345	0.0292537	11.5621	16.1588	RC58
Ischaemic_stroke	dbp	map	0.0393495	0.0141868	0.0329408	0.0118927	0.022709	0.107434	0.0140718	0.0900551	11.5621	14.0162	RC58
Intracerebral_haemorrhage	dbp	map	0.0990828	0.0141138	0.0847106	0.0118275	-0.0664169	0.106448	0.139858	0.0891814	11.5621	14.0162	RC58
Major_coronary_events	dbp	map	0.034093	0.0192183	0.0291904	0.0160858	-0.0277789	0.14609	0.052239	0.122277	11.5621	14.0162	RC58
Carotid_plaque	dbp	map	0.0615529	0.0221768	0.0531639	0.0186719	-0.0577788	0.165685	0.101374	0.139518	11.5621	14.0162	RC58
Ischaemic_stroke	pp	map	0.0338703	0.0144591	0.0311803	0.011972	0.0100798	0.0243766	0.0244631	0.0201775	16.1588	14.0162	RC58
Intracerebral_haemorrhage	pp	map	0.0955541	0.0143469	0.0813731	0.0118945	0.0467612	0.0241179	0.0502199	0.0199706	16.1588	14.0162	RC58
Major_coronary_events	pp	map	0.0300836	0.0196272	0.0298835	0.0162035	0.00267424	0.0330799	0.0281074	0.0272978	16.1588	14.0162	RC58
Carotid_plaque	pp	map	0.10227	0.0230668	0.0599619	0.0188212	0.122152	0.0383418	-0.0204032	0.0313851	16.1588	14.0162	RC58
Ischaemic_stroke	sbp	dbp	0.0314498	0.007229	0.0541748	0.0123973	0.015424	0.0192229	0.0296592	0.0329689	22.2726	11.5621	RC68
Intracerebral_haemorrhage	sbp	dbp	0.0472292	0.0109953	0.0734737	0.0188607	0.0537513	0.0293313	-0.0120732	0.0503351	22.2726	11.5621	RC68
Major_coronary_events	sbp	dbp	0.0245723	0.0141493	0.0524968	0.0244072	-0.0263128	0.0379119	0.0945841	0.0653717	22.2726	11.5621	RC68
Carotid_plaque	sbp	dbp	0.0368548	0.0126255	0.0376443	0.021434	0.120875	0.03449	-0.153684	0.0586266	22.2726	11.5621	RC68
Ischaemic_stroke	sbp	pp	0.0285365	0.00739703	0.046754	0.0123886	0.0191257	0.0200863	0.0169583	0.0336532	22.2726	16.1588	RC68
Intracerebral_haemorrhage	sbp	pp	0.046654	0.0112658	0.0711152	0.0188417	0.0529304	0.0305835	-0.0113069	0.0512219	22.2726	16.1588	RC68
Major_coronary_events	sbp	pp	0.0227688	0.0145023	0.022756	0.024278	0.0750609	0.039469	-0.094221	0.0661517	22.2726	16.1588	RC68
Carotid_plaque	sbp	pp	0.0361178	0.0131894	0.0674865	0.0221752	-0.00803301	0.0351694	0.0799982	0.0591018	22.2726	16.1588	RC68
Ischaemic_stroke	sbp	map	0.0328048	0.00721677	0.0471176	0.010473	0.0292969	0.0443274	0.0051603	0.0643386	22.2726	14.0162	RC68
Intracerebral_haemorrhage	sbp	map	0.0463565	0.0109863	0.0657292	0.0159386	0.0633842	0.0675711	-0.0250472	0.0980718	22.2726	14.0162	RC68
Major_coronary_events	sbp	map	0.0141608	0.0141243	0.0232431	0.0205373	-0.061745	0.0873924	0.111834	0.127061	22.2726	14.0162	RC68
Carotid_plaque	sbp	map	0.0396364	0.0126632	0.0524919	0.0182989	0.148042	0.0788679	-0.158831	0.114024	22.2726	14.0162	RC68
Ischaemic_stroke	dbp	pp	0.0468541	0.0125203	0.0385516	0.0122734	0.0362195	0.0153295	0.018061	0.0150363	11.5621	16.1588	RC68
Intracerebral_haemorrhage	dbp	pp	0.0688479	0.0190504	0.0575016	0.0186708	0.0524401	0.0233349	0.0278334	0.0228969	11.5621	16.1588	RC68
Major_coronary_events	dbp	pp	0.0491214	0.0246183	0.0139753	0.0240372	0.0615222	0.0302545	-0.0208726	0.0295658	11.5621	16.1588	RC68
Carotid_plaque	dbp	pp	0.0389255	0.0217931	0.0754466	0.0219488	-0.00563885	0.0265235	0.0786527	0.0266338	11.5621	16.1588	RC68
Ischaemic_stroke	dbp	map	0.0539758	0.0119205	0.0435756	0.00981938	0.0846899	0.0873083	-0.025541	0.0719215	11.5621	14.0162	RC68
Intracerebral_haemorrhage	dbp	map	0.0674719	0.018161	0.0580542	0.0149599	-0.127083	0.133264	0.161753	0.109776	11.5621	14.0162	RC68
Major_coronary_events	dbp	map	0.0400428	0.0235166	0.03317	0.0193433	0.00504394	0.172403	0.0290598	0.141812	11.5621	14.0162	RC68
Carotid_plaque	dbp	map	0.0405432	0.0205635	0.0397048	0.0169845	-0.408727	0.156099	0.374123	0.128887	11.5621	14.0162	RC68
Ischaemic_stroke	pp	map	0.051892	0.012429	0.0472872	0.0101458	0.0160597	0.0203539	0.0369151	0.0166037	16.1588	14.0162	RC68
Intracerebral_haemorrhage	pp	map	0.0639747	0.0189003	0.0584414	0.0154274	0.0194718	0.0309305	0.0458833	0.0252185	16.1588	14.0162	RC68
Major_coronary_events	pp	map	0.00726473	0.024337	0.0186039	0.0199083	-0.0288048	0.0398774	0.037245	0.0325887	16.1588	14.0162	RC68
Carotid_plaque	pp	map	0.0708841	0.022164	0.0429038	0.0178078	0.0765592	0.0360908	-0.00578585	0.0290333	16.1588	14.0162	RC68
Ischaemic_stroke	sbp	dbp	0.0467911	0.0116789	0.0839064	0.0219138	0.0386263	0.0320105	0.0164444	0.0600304	22.2726	11.5621	RC78
Intracerebral_haemorrhage	sbp	dbp	0.0694169	0.014556	0.11548	0.0272788	0.090397	0.0398557	-0.0422107	0.0746349	22.2726	11.5621	RC78
Major_coronary_events	sbp	dbp	0.0521307	0.0266114	0.103264	0.0499192	0.00613593	0.0731762	0.0925501	0.137179	22.2726	11.5621	RC78
Carotid_plaque	sbp	dbp	0.0247987	0.0145207	0.0486024	0.0272338	0.0050943	0.0396365	0.0397118	0.0743386	22.2726	11.5621	RC78
Ischaemic_stroke	sbp	pp	0.0489775	0.0111417	0.0652374	0.0167013	0.0634525	0.0304599	-0.0233549	0.0457453	22.2726	16.1588	RC78
Intracerebral_haemorrhage	sbp	pp	0.0649322	0.0139113	0.0976592	0.0208231	0.0318649	0.0373209	0.0534009	0.0559075	22.2726	16.1588	RC78
Major_coronary_events	sbp	pp	0.0265991	0.0254527	0.0197584	0.0382129	0.106354	0.0695479	-0.12894	0.104761	22.2726	16.1588	RC78
Carotid_plaque	sbp	pp	0.019781	0.0138652	0.0210711	0.020612	0.0504292	0.0383954	-0.0489128	0.0571394	22.2726	16.1588	RC78
Ischaemic_stroke	sbp	map	0.0498212	0.0114183	0.0741077	0.0171963	0.0484563	0.0715412	0.00208164	0.107714	22.2726	14.0162	RC78
Intracerebral_haemorrhage	sbp	map	0.0642458	0.0142295	0.0916115	0.0214258	0.163989	0.0891475	-0.152085	0.134165	22.2726	14.0162	RC78
Major_coronary_events	sbp	map	0.0384183	0.0260304	0.0560729	0.0391991	0.0650068	0.163488	-0.040544	0.246114	22.2726	14.0162	RC78
Carotid_plaque	sbp	map	0.0272083	0.0142501	0.0451374	0.0214875	-0.086605	0.0868187	0.173902	0.130879	22.2726	14.0162	RC78
Ischaemic_stroke	dbp	pp	0.0965856	0.0225388	0.0777679	0.0184429	0.0622113	0.0278184	0.0478516	0.0228314	11.5621	16.1588	RC78
Intracerebral_haemorrhage	dbp	pp	0.0933179	0.0279799	0.0923937	0.022964	0.0420919	0.0342517	0.0723659	0.0282077	11.5621	16.1588	RC78
Major_coronary_events	dbp	pp	0.0939444	0.0513199	-0.00459764	0.0422184	0.149417	0.0640072	-0.0771765	0.0527334	11.5621	16.1588	RC78
Carotid_plaque	dbp	pp	0.0618942	0.0282224	0.0355789	0.0226034	0.0547977	0.034954	0.00964371	0.0280353	11.5621	16.1588	RC78
Ischaemic_stroke	dbp	map	0.089386	0.0216102	0.0721615	0.0173642	0.0216788	0.162051	0.0548958	0.130223	11.5621	14.0162	RC78
Intracerebral_haemorrhage	dbp	map	0.0926505	0.026848	0.0761784	0.0215865	-0.0700499	0.201058	0.132003	0.161683	11.5621	14.0162	RC78
Major_coronary_events	dbp	map	0.0934571	0.0492131	0.0752381	0.0395518	0.038346	0.369738	0.0446914	0.297174	11.5621	14.0162	RC78
Carotid_plaque	dbp	map	0.0429749	0.026653	0.0340024	0.021416	0.0605426	0.20633	-0.0142338	0.165771	11.5621	14.0162	RC78
Ischaemic_stroke	pp	map	0.0705662	0.0171488	0.0788363	0.0174836	0.024757	0.0282685	0.0588111	0.0287728	16.1588	14.0162	RC78
Intracerebral_haemorrhage	pp	map	0.0882066	0.0213891	0.0824892	0.0217738	0.0643678	0.0347596	0.030819	0.0353536	16.1588	14.0162	RC78
Major_coronary_events	pp	map	0.00575666	0.0392523	0.0462884	0.0398948	-0.0825199	0.0651578	0.112876	0.0660571	16.1588	14.0162	RC78
Carotid_plaque	pp	map	0.0268315	0.021048	0.0463335	0.0217394	-0.0242854	0.0347985	0.0662338	0.035864	16.1588	14.0162	RC78
Ischaemic_stroke	sbp	dbp	0.0328252	0.0083684	0.054287	0.0146367	0.0288178	0.0222875	0.00756287	0.0389847	22.2726	11.5621	RC88
Intracerebral_haemorrhage	sbp	dbp	0.0410707	0.00851954	0.0730975	0.0149277	0.0169698	0.02263	0.0455595	0.0396374	22.2726	11.5621	RC88
Major_coronary_events	sbp	dbp	0.0242149	0.0128444	0.0422473	0.0225318	0.0134034	0.0339859	0.0204823	0.0596097	22.2726	11.5621	RC88
Carotid_plaque	sbp	dbp	0.0494813	0.01626	0.0529094	0.0281797	0.142109	0.0419139	-0.175137	0.0728577	22.2726	11.5621	RC88
Ischaemic_stroke	sbp	pp	0.0324688	0.00839811	0.0436683	0.0137998	0.0550396	0.0221552	-0.0402257	0.0365538	22.2726	16.1588	RC88
Intracerebral_haemorrhage	sbp	pp	0.0370953	0.00853903	0.0546669	0.014018	0.043819	0.0223851	-0.0119818	0.0368788	22.2726	16.1588	RC88
Major_coronary_events	sbp	pp	0.0236589	0.0128729	0.0389115	0.0211609	0.0124402	0.0335173	0.0200107	0.0551797	22.2726	16.1588	RC88
Carotid_plaque	sbp	pp	0.0679976	0.0164857	0.123356	0.026954	-0.0118413	0.0425656	0.14117	0.069492	22.2726	16.1588	RC88
Ischaemic_stroke	sbp	map	0.0339263	0.00816092	0.0485801	0.0118611	0.035679	0.0502168	-0.00258136	0.0729763	22.2726	14.0162	RC88
Intracerebral_haemorrhage	sbp	map	0.0399204	0.00829461	0.0575244	0.0120571	0.0327465	0.0509468	0.0105669	0.0740417	22.2726	14.0162	RC88
Major_coronary_events	sbp	map	0.019839	0.012464	0.0293261	0.0181198	-0.00248659	0.0764099	0.032892	0.111065	22.2726	14.0162	RC88
Carotid_plaque	sbp	map	0.049759	0.0157792	0.0605059	0.0228738	0.307158	0.0940515	-0.379194	0.136397	22.2726	14.0162	RC88
Ischaemic_stroke	dbp	pp	0.0504265	0.0149841	0.0448974	0.0143971	0.0354773	0.0179833	0.0260377	0.0173407	11.5621	16.1588	RC88
Intracerebral_haemorrhage	dbp	pp	0.0746567	0.0152866	0.0561885	0.0146327	0.0609036	0.0182949	0.0240822	0.0176282	11.5621	16.1588	RC88
Major_coronary_events	dbp	pp	0.0446196	0.0230792	0.036717	0.0221033	0.0337993	0.0275021	0.0191086	0.0264449	11.5621	16.1588	RC88
Carotid_plaque	dbp	pp	0.0279125	0.0285748	0.0813605	0.027623	-0.0235293	0.0337474	0.0933018	0.0325059	11.5621	16.1588	RC88
Ischaemic_stroke	dbp	map	0.0545339	0.0140862	0.0461	0.0116415	-0.0404245	0.103907	0.0791944	0.0858607	11.5621	14.0162	RC88
Intracerebral_haemorrhage	dbp	map	0.074107	0.0143391	0.0598346	0.011845	0.128153	0.105769	-0.0450659	0.0873781	11.5621	14.0162	RC88
Major_coronary_events	dbp	map	0.0345586	0.0216019	0.0294298	0.0178404	-0.0403678	0.158811	0.0624566	0.13115	11.5621	14.0162	RC88
Carotid_plaque	dbp	map	0.0396474	0.0269775	0.035928	0.0223453	-0.173122	0.19449	0.177851	0.161016	11.5621	14.0162	RC88
Ischaemic_stroke	pp	map	0.0445643	0.0140189	0.0457929	0.0119079	0.00633664	0.0224262	0.0416203	0.0189701	16.1588	14.0162	RC88
Intracerebral_haemorrhage	pp	map	0.0590356	0.0142548	0.0600894	0.0121201	0.0100975	0.0227201	0.0534632	0.0192132	16.1588	14.0162	RC88
Major_coronary_events	pp	map	0.0298438	0.021538	0.0260312	0.0182233	0.0149889	0.034027	0.0162443	0.0287363	16.1588	14.0162	RC88
Carotid_plaque	pp	map	0.0977119	0.0270737	0.0497519	0.022898	0.128266	0.0420863	-0.033876	0.0356738	16.1588	14.0162	RC88
